# Supplementary material for: In vitro co-expression chromatin assembly and remodeling platform for plant histone variants
Source: Sci Rep. 2024 Jan 10;14:936. doi: 10.1038/s41598-024-51460-6 (PMC10776871; doi:10.1038/s41598-024-51460-6)
Supplement: Supplementary file 2 — Supplementary Information 2. [file 41598_2024_51460_MOESM2_ESM.xlsx]

## Sheet: Proteins
Accession	Description	Exp. q-value	Sum PEP Score	Coverage	# Peptides	# PSMs	# Unique Peptides	# Protein Groups	# AAs	MW [kDa]	calc. pI	Area: F2: Sample	H2A.Z-specific*
Q9C944	Arabidopsis thaliana H2A.Z	0	160.138	74.6269	14	388	14	1	134	14.263	10.29	2000000000
Annotated Sequence	Modifications	Modifications in Master Proteins	Qvality PEP	Qvality q-value	# Protein Groups	# Proteins	# PSMs	Master Protein Accessions	Positions in Master Proteins	# Missed Cleavages	Theo. MH+ [Da]	XCorr Sequest HT
[R].AGLQFPVGR.[V]			0.00320205	0	1	1	157	Q9C944	Q9C944 [33-41]	0	944.531	2.846
Confidence	Identifying Node	PSM Ambiguity	Annotated Sequence	Modifications	# Protein Groups	# Proteins	Master Protein Accessions	Protein Accessions	# Missed Cleavages	Charge	DeltaScore	Search Engine Rank		Activation Type	MS Order	Isolation Interference [%]	Ion Inject Time [ms]	RT [min]	First Scan	Spectrum File	Ions Matched	XCorr	Area	Apex RT [min]	Percolator q-Value	Percolator PEP
High	Sequest HT (A2)	Unambiguous	[R].AGLQFPVGR.[V]		1	1	Q9C944	Q9C944	0	2	0.8284	1		HCD (High Energy Collision Dissociation)	MS2	30.2036	60	62.6322	20918	AtH2AZ_Arg-C_on.raw	0/0	2.04188			0	0.0003023
High	Sequest HT (A2)	Unambiguous	[R].AGLQFPVGR.[V]		1	1	Q9C944	Q9C944	0	2	0.7778	1		HCD (High Energy Collision Dissociation)	MS2	19.3601	60	62.8012	20993	AtH2AZ_Arg-C_on.raw	0/0	1.70712			0	7.441e-05
High	Sequest HT (A2)	Unambiguous	[R].AGLQFPVGR.[V]		1	1	Q9C944	Q9C944	0	2	0.8433	1		HCD (High Energy Collision Dissociation)	MS2	18.1323	60	62.9716	21067	AtH2AZ_Arg-C_on.raw	0/0	2.17067			0	2.039e-05
High	Sequest HT (A2)	Unambiguous	[R].AGLQFPVGR.[V]		1	1	Q9C944	Q9C944	0	2	0.767	1		HCD (High Energy Collision Dissociation)	MS2	23.4926	60	63.1437	21146	AtH2AZ_Arg-C_on.raw	0/0	1.75793			0	1.31e-05
High	Sequest HT (A2)	Unambiguous	[R].AGLQFPVGR.[V]		1	1	Q9C944	Q9C944	0	2	0.7706	1		HCD (High Energy Collision Dissociation)	MS2	21.838	60	63.318	21226	AtH2AZ_Arg-C_on.raw	0/0	1.70252			0	5.111e-05
High	Sequest HT (A2)	Unambiguous	[R].AGLQFPVGR.[V]		1	1	Q9C944	Q9C944	0	2	0.8156	1		HCD (High Energy Collision Dissociation)	MS2	18.4796	60	63.4888	21306	AtH2AZ_Arg-C_on.raw	0/0	1.79251			0	0.0001086
High	Sequest HT (A2)	Unambiguous	[R].AGLQFPVGR.[V]		1	1	Q9C944	Q9C944	0	2	0.8135	1		HCD (High Energy Collision Dissociation)	MS2	20.7336	60	63.6692	21394	AtH2AZ_Arg-C_on.raw	0/0	1.93483			0	9.793e-05
High	Sequest HT (A2)	Unambiguous	[R].AGLQFPVGR.[V]		1	1	Q9C944	Q9C944	0	2	0.8125	1		HCD (High Energy Collision Dissociation)	MS2	13.629	60	63.8416	21481	AtH2AZ_Arg-C_on.raw	0/0	1.91889			0	0.0001119
High	Sequest HT (A2)	Unambiguous	[R].AGLQFPVGR.[V]		1	1	Q9C944	Q9C944	0	2	0.8378	1		HCD (High Energy Collision Dissociation)	MS2	33.6266	60	62.4528	20834	AtH2AZ_Arg-C_on.raw	0/0	2.21763			0	1.62e-05
High	Sequest HT (A2)	Unambiguous	[R].AGLQFPVGR.[V]		1	1	Q9C944	Q9C944	0	2	0.7749	1		HCD (High Energy Collision Dissociation)	MS2	49.1786	49.8694	61.758	20499	AtH2AZ_Arg-C_on.raw	0/0	1.90678			0	6.35e-05
High	Sequest HT (A2)	Unambiguous	[R].AGLQFPVGR.[V]		1	1	Q9C944	Q9C944	0	2	0.8011	1		HCD (High Energy Collision Dissociation)	MS2	39.7778	60	61.9305	20581	AtH2AZ_Arg-C_on.raw	0/0	1.81417			0	4.503e-05
High	Sequest HT (A2)	Unambiguous	[R].AGLQFPVGR.[V]		1	1	Q9C944	Q9C944	0	2	0.8065	1		HCD (High Energy Collision Dissociation)	MS2	39.5724	60	62.1017	20665	AtH2AZ_Arg-C_on.raw	0/0	1.85579			0	1.47e-05
High	Sequest HT (A2)	Unambiguous	[R].AGLQFPVGR.[V]		1	1	Q9C944	Q9C944	0	2	0.7606	1		HCD (High Energy Collision Dissociation)	MS2	29.8207	60	62.2756	20747	AtH2AZ_Arg-C_on.raw	0/0	1.88319			0	1.996e-05
High	Sequest HT (A2)	Unambiguous	[R].AGLQFPVGR.[V]		1	1	Q9C944	Q9C944	0	2	0.8333	1		HCD (High Energy Collision Dissociation)	MS2	24.7314	60	64.0151	21568	AtH2AZ_Arg-C_on.raw	0/0	1.97846			0	3.555e-05
High	Sequest HT (A2)	Unambiguous	[R].AGLQFPVGR.[V]		1	1	Q9C944	Q9C944	0	2	0.6716	1		HCD (High Energy Collision Dissociation)	MS2	52.8947	60	65.9741	22504	AtH2AZ_Arg-C_on.raw	0/0	1.3433			0	0.002721
High	Sequest HT (A2)	Unambiguous	[R].AGLQFPVGR.[V]		1	1	Q9C944	Q9C944	0	2	0.7812	1		HCD (High Energy Collision Dissociation)	MS2	37.4457	60	66.1501	22585	AtH2AZ_Arg-C_on.raw	0/0	1.60429			0	0.00031
High	Sequest HT (A2)	Unambiguous	[R].AGLQFPVGR.[V]		1	1	Q9C944	Q9C944	0	2	0.8488	1		HCD (High Energy Collision Dissociation)	MS2	18.1743	60	66.3191	22661	AtH2AZ_Arg-C_on.raw	0/0	2.04952			0	1.714e-05
High	Sequest HT (A2)	Unambiguous	[R].AGLQFPVGR.[V]		1	1	Q9C944	Q9C944	0	2	0.7892	1		HCD (High Energy Collision Dissociation)	MS2	29.6364	60	66.4879	22741	AtH2AZ_Arg-C_on.raw	0/0	1.66179			0	0.0001053
High	Sequest HT (A2)	Unambiguous	[R].AGLQFPVGR.[V]		1	1	Q9C944	Q9C944	0	2	0.7639	1		HCD (High Energy Collision Dissociation)	MS2	22.69	60	64.1917	21651	AtH2AZ_Arg-C_on.raw	0/0	1.44495			0	0.002741
High	Sequest HT (A2)	Unambiguous	[R].AGLQFPVGR.[V]		1	1	Q9C944	Q9C944	0	2	0.7943	1		HCD (High Energy Collision Dissociation)	MS2	25.5747	60	64.3677	21734	AtH2AZ_Arg-C_on.raw	0/0	1.75152			0	0.0001165
High	Sequest HT (A2)	Unambiguous	[R].AGLQFPVGR.[V]		1	1	Q9C944	Q9C944	0	2	0.8493	1		HCD (High Energy Collision Dissociation)	MS2	53.8567	60	65.8059	22424	AtH2AZ_Arg-C_on.raw	0/0	1.4605			0	0.002473
High	Sequest HT (A2)	Unambiguous	[R].AGLQFPVGR.[V]		1	1	Q9C944	Q9C944	0	2	0.8209	1		HCD (High Energy Collision Dissociation)	MS2	13.4194	60	64.5489	21823	AtH2AZ_Arg-C_on.raw	0/0	2.01039			0	0.0002651
High	Sequest HT (A2)	Unambiguous	[R].AGLQFPVGR.[V]		1	1	Q9C944	Q9C944	0	2	0.8371	1		HCD (High Energy Collision Dissociation)	MS2	12.6657	60	64.7265	21910	AtH2AZ_Arg-C_on.raw	0/0	1.78076			0	2.151e-05
High	Sequest HT (A2)	Unambiguous	[R].AGLQFPVGR.[V]		1	1	Q9C944	Q9C944	0	2	0.8325	1		HCD (High Energy Collision Dissociation)	MS2	19.1845	60	64.9036	21999	AtH2AZ_Arg-C_on.raw	0/0	2.03023			0	5.915e-06
High	Sequest HT (A2)	Unambiguous	[R].AGLQFPVGR.[V]		1	1	Q9C944	Q9C944	0	2	0.8599	1		HCD (High Energy Collision Dissociation)	MS2	11.2378	60	65.0771	22083	AtH2AZ_Arg-C_on.raw	0/0	2.0692			0	6.054e-05
High	Sequest HT (A2)	Unambiguous	[R].AGLQFPVGR.[V]		1	1	Q9C944	Q9C944	0	2	0.8142	1		HCD (High Energy Collision Dissociation)	MS2	13.4747	60	65.2537	22167	AtH2AZ_Arg-C_on.raw	0/0	1.82991			0	2.564e-05
High	Sequest HT (A2)	Unambiguous	[R].AGLQFPVGR.[V]		1	1	Q9C944	Q9C944	0	2	0.7824	1		HCD (High Energy Collision Dissociation)	MS2	32.2465	60	65.4236	22242	AtH2AZ_Arg-C_on.raw	0/0	1.69842			0	0.0001226
High	Sequest HT (A2)	Unambiguous	[R].AGLQFPVGR.[V]		1	1	Q9C944	Q9C944	0	2	0.8439	1		HCD (High Energy Collision Dissociation)	MS2	46.6989	60	65.5998	22324	AtH2AZ_Arg-C_on.raw	0/0	1.73211			0	0.001112
High	Sequest HT (A2)	Unambiguous	[R].AGLQFPVGR.[V]		1	1	Q9C944	Q9C944	0	2	0.8276	1		HCD (High Energy Collision Dissociation)	MS2	0	60	57.6033	18460	AtH2AZ_Arg-C_on.raw	0/0	1.16181	491985	57.6937	0	0.003843
High	Sequest HT (A2)	Unambiguous	[R].AGLQFPVGR.[V]		1	1	Q9C944	Q9C944	0	2	0.7651	1		HCD (High Energy Collision Dissociation)	MS2	17.9102	60	57.8186	18571	AtH2AZ_Arg-C_on.raw	0/0	1.65831	985856	57.8482	0	0.0004665
High	Sequest HT (A2)	Unambiguous	[R].AGLQFPVGR.[V]		1	1	Q9C944	Q9C944	0	2	0.8131	1		HCD (High Energy Collision Dissociation)	MS2	20.0208	60	58.0044	18670	AtH2AZ_Arg-C_on.raw	0/0	2.14014			0	0.0001947
High	Sequest HT (A2)	Unambiguous	[R].AGLQFPVGR.[V]		1	1	Q9C944	Q9C944	0	2	0.7804	1		HCD (High Energy Collision Dissociation)	MS2	0.610422	16.5666	59.7077	19509	AtH2AZ_Arg-C_on.raw	0/0	2.13833			0	4.509e-05
High	Sequest HT (A2)	Unambiguous	[R].AGLQFPVGR.[V]		1	1	Q9C944	Q9C944	0	2	0.8439	1		HCD (High Energy Collision Dissociation)	MS2	0.687039	20.9494	59.8822	19596	AtH2AZ_Arg-C_on.raw	0/0	2.3714			0	1.435e-05
High	Sequest HT (A2)	Unambiguous	[R].AGLQFPVGR.[V]		1	1	Q9C944	Q9C944	0	2	0.8432	1		HCD (High Energy Collision Dissociation)	MS2	0.995354	23.9696	60.0585	19683	AtH2AZ_Arg-C_on.raw	0/0	2.35781			0	8.133e-06
High	Sequest HT (A2)	Unambiguous	[R].AGLQFPVGR.[V]		1	1	Q9C944	Q9C944	0	2	0.8174	1		HCD (High Energy Collision Dissociation)	MS2	0.952755	25.5841	60.2345	19769	AtH2AZ_Arg-C_on.raw	0/0	2.29597			0	2.899e-05
High	Sequest HT (A2)	Unambiguous	[R].AGLQFPVGR.[V]		1	1	Q9C944	Q9C944	0	2	0.8235	1		HCD (High Energy Collision Dissociation)	MS2	0	31.812	60.4038	19850	AtH2AZ_Arg-C_on.raw	0/0	2.21249			0	3.139e-05
High	Sequest HT (A2)	Unambiguous	[R].AGLQFPVGR.[V]		1	1	Q9C944	Q9C944	0	2	0.8136	1		HCD (High Energy Collision Dissociation)	MS2	1.19478	13.2633	59.5302	19420	AtH2AZ_Arg-C_on.raw	0/0	2.19583			0	1.345e-05
High	Sequest HT (A2)	Unambiguous	[R].AGLQFPVGR.[V]		1	1	Q9C944	Q9C944	0	2	0.8526	1		HCD (High Energy Collision Dissociation)	MS2	0	36.7393	60.5745	19936	AtH2AZ_Arg-C_on.raw	0/0	2.846			0	1.865e-05
High	Sequest HT (A2)	Unambiguous	[R].AGLQFPVGR.[V]		1	1	Q9C944	Q9C944	0	2	0.8517	1		HCD (High Energy Collision Dissociation)	MS2	0	45.0812	60.7537	20025	AtH2AZ_Arg-C_on.raw	0/0	2.63393			0	4.362e-06
High	Sequest HT (A2)	Unambiguous	[R].AGLQFPVGR.[V]		1	1	Q9C944	Q9C944	0	2	0.8301	1		HCD (High Energy Collision Dissociation)	MS2	44.0175	32.7537	60.9258	20108	AtH2AZ_Arg-C_on.raw	0/0	2.06492			0	0.0001889
High	Sequest HT (A2)	Unambiguous	[R].AGLQFPVGR.[V]		1	1	Q9C944	Q9C944	0	2	0.825	1		HCD (High Energy Collision Dissociation)	MS2	0.795122	11.2081	59.3555	19328	AtH2AZ_Arg-C_on.raw	0/0	2.40385			0	5.733e-06
High	Sequest HT (A2)	Unambiguous	[R].AGLQFPVGR.[V]		1	1	Q9C944	Q9C944	0	3	0.72	1		HCD (High Energy Collision Dissociation)	MS2	83.9715	60	59.1632	19231	AtH2AZ_Arg-C_on.raw	0/0	1.00129	241824	59.1774	0	0.01514
High	Sequest HT (A2)	Unambiguous	[R].AGLQFPVGR.[V]		1	1	Q9C944	Q9C944	0	2	0.8659	1		HCD (High Energy Collision Dissociation)	MS2	0.563074	8.07171	58.1878	18762	AtH2AZ_Arg-C_on.raw	0/0	2.76169	5.37499e+09	58.4324	0	6.789e-06
High	Sequest HT (A2)	Unambiguous	[R].AGLQFPVGR.[V]		1	1	Q9C944	Q9C944	0	2	0.8683	1		HCD (High Energy Collision Dissociation)	MS2	0.209032	0.478366	58.3621	18844	AtH2AZ_Arg-C_on.raw	0/0	2.43265	5.37499e+09	58.4324	0	5.086e-05
High	Sequest HT (A2)	Unambiguous	[R].AGLQFPVGR.[V]		1	1	Q9C944	Q9C944	0	3	0.7284	1		HCD (High Energy Collision Dissociation)	MS2	5.81739	60	58.3966	18858	AtH2AZ_Arg-C_on.raw	0/0	2.31888	19575552	58.4224	0	3.405e-05
High	Sequest HT (A2)	Unambiguous	[R].AGLQFPVGR.[V]		1	1	Q9C944	Q9C944	0	2	0.8261	1		HCD (High Energy Collision Dissociation)	MS2	0	0.51226	58.534	18917	AtH2AZ_Arg-C_on.raw	0/0	2.30274	5.37499e+09	58.4324	0	0.0004678
High	Sequest HT (A2)	Unambiguous	[R].AGLQFPVGR.[V]		1	1	Q9C944	Q9C944	0	2	0.8414	1		HCD (High Energy Collision Dissociation)	MS2	0	0.475605	58.5351	18918	AtH2AZ_Arg-C_on.raw	0/0	2.26921	5.37499e+09	58.4324	0	6.477e-05
High	Sequest HT (A2)	Unambiguous	[R].AGLQFPVGR.[V]		1	1	Q9C944	Q9C944	0	2	0.8259	1		HCD (High Energy Collision Dissociation)	MS2	0	5.36249	59.1863	19243	AtH2AZ_Arg-C_on.raw	0/0	2.23654			0	9.908e-05
High	Sequest HT (A2)	Unambiguous	[R].AGLQFPVGR.[V]		1	1	Q9C944	Q9C944	0	3	0.7283	1		HCD (High Energy Collision Dissociation)	MS2	67.1769	60	58.7419	19016	AtH2AZ_Arg-C_on.raw	0/0	1.8435			0	0.0004357
High	Sequest HT (A2)	Unambiguous	[R].AGLQFPVGR.[V]		1	1	Q9C944	Q9C944	0	2	0.848	1		HCD (High Energy Collision Dissociation)	MS2	0.291745	1.61413	58.8489	19068	AtH2AZ_Arg-C_on.raw	0/0	2.03943			0	5.183e-05
High	Sequest HT (A2)	Unambiguous	[R].AGLQFPVGR.[V]		1	1	Q9C944	Q9C944	0	3	0.7305	1		HCD (High Energy Collision Dissociation)	MS2	57.9235	60	58.9182	19104	AtH2AZ_Arg-C_on.raw	0/0	1.66738			0	0.003367
High	Sequest HT (A2)	Unambiguous	[R].AGLQFPVGR.[V]		1	1	Q9C944	Q9C944	0	2	0.8119	1		HCD (High Energy Collision Dissociation)	MS2	0.357182	3.20479	59.0179	19158	AtH2AZ_Arg-C_on.raw	0/0	2.01698			0	0.0001104
High	Sequest HT (A2)	Unambiguous	[R].AGLQFPVGR.[V]		1	1	Q9C944	Q9C944	0	3	0.7209	1		HCD (High Energy Collision Dissociation)	MS2	25.3275	60	58.5699	18934	AtH2AZ_Arg-C_on.raw	0/0	2.1465	19575552	58.4224	0	0.0006411
High	Sequest HT (A2)	Unambiguous	[R].AGLQFPVGR.[V]		1	1	Q9C944	Q9C944	0	2	0.8024	1		HCD (High Energy Collision Dissociation)	MS2	34.7471	60	66.6639	22824	AtH2AZ_Arg-C_on.raw	0/0	1.66743			0	0.0003237
High	Sequest HT (A2)	Unambiguous	[R].AGLQFPVGR.[V]		1	1	Q9C944	Q9C944	0	2	0.7792	1		HCD (High Energy Collision Dissociation)	MS2	20.9219	60	76.2861	26570	AtH2AZ_Arg-C_on.raw	0/0	1.5437			0	0.0004956
High	Sequest HT (A2)	Unambiguous	[R].AGLQFPVGR.[V]		1	1	Q9C944	Q9C944	0	2	0.758	1		HCD (High Energy Collision Dissociation)	MS2	32.6453	60	76.4588	26615	AtH2AZ_Arg-C_on.raw	0/0	1.57053			0	0.00134
High	Sequest HT (A2)	Unambiguous	[R].AGLQFPVGR.[V]		1	1	Q9C944	Q9C944	0	2	0.7717	1		HCD (High Energy Collision Dissociation)	MS2	27.5542	60	76.6285	26658	AtH2AZ_Arg-C_on.raw	0/0	1.2708			0	0.01076
High	Sequest HT (A2)	Unambiguous	[R].AGLQFPVGR.[V]		1	1	Q9C944	Q9C944	0	2	0.7928	1		HCD (High Energy Collision Dissociation)	MS2	22.0048	60	76.8026	26699	AtH2AZ_Arg-C_on.raw	0/0	1.11304			0	0.009739
High	Sequest HT (A2)	Unambiguous	[R].AGLQFPVGR.[V]		1	1	Q9C944	Q9C944	0	2	0.9138	1		HCD (High Energy Collision Dissociation)	MS2	22.1794	60	76.972	26741	AtH2AZ_Arg-C_on.raw	0/0	1.15728			0	0.02561
High	Sequest HT (A2)	Unambiguous	[R].AGLQFPVGR.[V]		1	1	Q9C944	Q9C944	0	2	1	1		HCD (High Energy Collision Dissociation)	MS2	27.5346	60	77.1419	26784	AtH2AZ_Arg-C_on.raw	0/0	0.891974			0	0.01976
High	Sequest HT (A2)	Unambiguous	[R].AGLQFPVGR.[V]		1	1	Q9C944	Q9C944	0	2	0.8276	1		HCD (High Energy Collision Dissociation)	MS2	26.3903	60	77.3101	26828	AtH2AZ_Arg-C_on.raw	0/0	1.45092			0	0.001849
High	Sequest HT (A2)	Unambiguous	[R].AGLQFPVGR.[V]		1	1	Q9C944	Q9C944	0	2	0.7385	1		HCD (High Energy Collision Dissociation)	MS2	7.4141	60	77.4785	26873	AtH2AZ_Arg-C_on.raw	0/0	1.30409			0	0.0001835
High	Sequest HT (A2)	Unambiguous	[R].AGLQFPVGR.[V]		1	1	Q9C944	Q9C944	0	2	0.9032	1		HCD (High Energy Collision Dissociation)	MS2	22.4976	60	76.1131	26521	AtH2AZ_Arg-C_on.raw	0/0	1.24378			0	0.007672
High	Sequest HT (A2)	Unambiguous	[R].AGLQFPVGR.[V]		1	1	Q9C944	Q9C944	0	2	0.8824	1		HCD (High Energy Collision Dissociation)	MS2	28.3301	60	77.6497	26921	AtH2AZ_Arg-C_on.raw	0/0	1.35805			0	0.01589
High	Sequest HT (A2)	Unambiguous	[R].AGLQFPVGR.[V]		1	1	Q9C944	Q9C944	0	2	0.704	1		HCD (High Energy Collision Dissociation)	MS2	8.22529	60	77.8171	26970	AtH2AZ_Arg-C_on.raw	0/0	1.25179			0	0.001447
High	Sequest HT (A2)	Unambiguous	[R].AGLQFPVGR.[V]		1	1	Q9C944	Q9C944	0	2	0.9145	1		HCD (High Energy Collision Dissociation)	MS2	13.8798	60	77.9911	27020	AtH2AZ_Arg-C_on.raw	0/0	1.16792			0	0.014
High	Sequest HT (A2)	Unambiguous	[R].AGLQFPVGR.[V]		1	1	Q9C944	Q9C944	0	2	0.7662	1		HCD (High Energy Collision Dissociation)	MS2	0	60	78.1614	27069	AtH2AZ_Arg-C_on.raw	0/0	1.53602			0	0.0001397
High	Sequest HT (A2)	Unambiguous	[R].AGLQFPVGR.[V]		1	1	Q9C944	Q9C944	0	2	0.8118	1		HCD (High Energy Collision Dissociation)	MS2	19.9324	60	75.9417	26473	AtH2AZ_Arg-C_on.raw	0/0	1.69792			0	0.0009222
High	Sequest HT (A2)	Unambiguous	[R].AGLQFPVGR.[V]		1	1	Q9C944	Q9C944	0	2	0.814	1		HCD (High Energy Collision Dissociation)	MS2	9.74351	60	75.5973	26369	AtH2AZ_Arg-C_on.raw	0/0	1.28788			0	0.004059
High	Sequest HT (A2)	Unambiguous	[R].AGLQFPVGR.[V]		1	1	Q9C944	Q9C944	0	2	0.6957	1		HCD (High Energy Collision Dissociation)	MS2	8.79828	60	73.6441	25768	AtH2AZ_Arg-C_on.raw	0/0	1.14928			0	0.0007657
High	Sequest HT (A2)	Unambiguous	[R].AGLQFPVGR.[V]		1	1	Q9C944	Q9C944	0	2	0.7154	1		HCD (High Energy Collision Dissociation)	MS2	0	60	73.8165	25827	AtH2AZ_Arg-C_on.raw	0/0	1.23175			0	0.001358
High	Sequest HT (A2)	Unambiguous	[R].AGLQFPVGR.[V]		1	1	Q9C944	Q9C944	0	2	0.7516	1		HCD (High Energy Collision Dissociation)	MS2	12.0244	60	73.9882	25883	AtH2AZ_Arg-C_on.raw	0/0	1.56824			0	0.0008901
High	Sequest HT (A2)	Unambiguous	[R].AGLQFPVGR.[V]		1	1	Q9C944	Q9C944	0	2	0.8	1		HCD (High Energy Collision Dissociation)	MS2	0	60	74.1648	25941	AtH2AZ_Arg-C_on.raw	0/0	1.70081			0	0.0008822
High	Sequest HT (A2)	Unambiguous	[R].AGLQFPVGR.[V]		1	1	Q9C944	Q9C944	0	2	0.8378	1		HCD (High Energy Collision Dissociation)	MS2	0	60	75.7698	26422	AtH2AZ_Arg-C_on.raw	0/0	1.11387			0	0.005808
High	Sequest HT (A2)	Unambiguous	[R].AGLQFPVGR.[V]		1	1	Q9C944	Q9C944	0	2	0.5859	1		HCD (High Energy Collision Dissociation)	MS2	53.0048	60	74.553	26061	AtH2AZ_Arg-C_on.raw	0/0	0.990478			0	0.008683
High	Sequest HT (A2)	Unambiguous	[R].AGLQFPVGR.[V]		1	1	Q9C944	Q9C944	0	2	0.8491	1		HCD (High Energy Collision Dissociation)	MS2	64.8356	60	74.7317	26115	AtH2AZ_Arg-C_on.raw	0/0	1.06381			0	0.02449
High	Sequest HT (A2)	Unambiguous	[R].AGLQFPVGR.[V]		1	1	Q9C944	Q9C944	0	2	0.7516	1		HCD (High Energy Collision Dissociation)	MS2	21.0802	60	74.9093	26166	AtH2AZ_Arg-C_on.raw	0/0	1.53325			0	0.0005144
High	Sequest HT (A2)	Unambiguous	[R].AGLQFPVGR.[V]		1	1	Q9C944	Q9C944	0	2	0.8661	1		HCD (High Energy Collision Dissociation)	MS2	14.7724	60	75.0797	26218	AtH2AZ_Arg-C_on.raw	0/0	1.2666			0	0.008508
High	Sequest HT (A2)	Unambiguous	[R].AGLQFPVGR.[V]		1	1	Q9C944	Q9C944	0	2	0.7468	1		HCD (High Energy Collision Dissociation)	MS2	0	60	75.2559	26269	AtH2AZ_Arg-C_on.raw	0/0	1.54046			0	0.0003159
High	Sequest HT (A2)	Unambiguous	[R].AGLQFPVGR.[V]		1	1	Q9C944	Q9C944	0	2	0.7231	1		HCD (High Energy Collision Dissociation)	MS2	27.2934	60	75.4247	26318	AtH2AZ_Arg-C_on.raw	0/0	1.30464			0	0.004491
High	Sequest HT (A2)	Unambiguous	[R].AGLQFPVGR.[V]		1	1	Q9C944	Q9C944	0	2	0.4938	1		HCD (High Energy Collision Dissociation)	MS2	39.8035	60	74.3464	25999	AtH2AZ_Arg-C_on.raw	0/0	0.81299			0	0.01365
High	Sequest HT (A2)	Unambiguous	[R].AGLQFPVGR.[V]		1	1	Q9C944	Q9C944	0	2	0.75	1		HCD (High Energy Collision Dissociation)	MS2	7.97531	60	73.4713	25710	AtH2AZ_Arg-C_on.raw	0/0	1.51865			0	0.0009396
High	Sequest HT (A2)	Unambiguous	[R].AGLQFPVGR.[V]		1	1	Q9C944	Q9C944	0	2	0.7703	1		HCD (High Energy Collision Dissociation)	MS2	0	60	81.0725	27864	AtH2AZ_Arg-C_on.raw	0/0	0.742744			0	0.03122
High	Sequest HT (A2)	Unambiguous	[R].AGLQFPVGR.[V]		1	1	Q9C944	Q9C944	0	2	0.8148	1		HCD (High Energy Collision Dissociation)	MS2	12.9216	60	81.246	27911	AtH2AZ_Arg-C_on.raw	0/0	1.34997			0	0.008142
High	Sequest HT (A2)	Unambiguous	[R].AGLQFPVGR.[V]		1	1	Q9C944	Q9C944	0	2	1	1		HCD (High Energy Collision Dissociation)	MS2	17.4412	60	81.418	27955	AtH2AZ_Arg-C_on.raw	0/0	0.729508			0	0.006468
High	Sequest HT (A2)	Unambiguous	[R].AGLQFPVGR.[V]		1	1	Q9C944	Q9C944	0	2	1	1		HCD (High Energy Collision Dissociation)	MS2	0	60	81.9231	28078	AtH2AZ_Arg-C_on.raw	0/0	1.17209			0	0.004287
High	Sequest HT (A2)	Unambiguous	[R].AGLQFPVGR.[V]		1	1	Q9C944	Q9C944	0	2	1	1		HCD (High Energy Collision Dissociation)	MS2	0	60	82.0925	28115	AtH2AZ_Arg-C_on.raw	0/0	1.20618			0	0.006481
High	Sequest HT (A2)	Unambiguous	[R].AGLQFPVGR.[V]		1	1	Q9C944	Q9C944	0	2	1	1		HCD (High Energy Collision Dissociation)	MS2	0	60	82.2642	28154	AtH2AZ_Arg-C_on.raw	0/0	0.838822			0	0.009231
High	Sequest HT (A2)	Unambiguous	[R].AGLQFPVGR.[V]		1	1	Q9C944	Q9C944	0	2	0.6695	1		HCD (High Energy Collision Dissociation)	MS2	23.0022	60	82.785	28278	AtH2AZ_Arg-C_on.raw	0/0	1.17527			0	0.002599
High	Sequest HT (A2)	Unambiguous	[R].AGLQFPVGR.[V]		1	1	Q9C944	Q9C944	0	2	0.8289	1		HCD (High Energy Collision Dissociation)	MS2	19.9311	60	82.953	28318	AtH2AZ_Arg-C_on.raw	0/0	0.758821			0	0.005672
High	Sequest HT (A2)	Unambiguous	[R].AGLQFPVGR.[V]		1	1	Q9C944	Q9C944	0	2	0.6967	1		HCD (High Energy Collision Dissociation)	MS2	16.7543	60	80.9052	27823	AtH2AZ_Arg-C_on.raw	0/0	1.2203			0	0.00149
High	Sequest HT (A2)	Unambiguous	[R].AGLQFPVGR.[V]		1	1	Q9C944	Q9C944	0	2	0.7656	1		HCD (High Energy Collision Dissociation)	MS2	18.7854	60	83.1243	28358	AtH2AZ_Arg-C_on.raw	0/0	1.27683			0	0.003251
High	Sequest HT (A2)	Unambiguous	[R].AGLQFPVGR.[V]		1	1	Q9C944	Q9C944	0	2	0.8229	1		HCD (High Energy Collision Dissociation)	MS2	17.7806	60	83.6474	28494	AtH2AZ_Arg-C_on.raw	0/0	0.964535			0	0.004892
High	Sequest HT (A2)	Unambiguous	[R].AGLQFPVGR.[V]		1	1	Q9C944	Q9C944	0	2	1	1		HCD (High Energy Collision Dissociation)	MS2	0	60	83.985	28569	AtH2AZ_Arg-C_on.raw	0/0	0.921087	399239	83.9785	0	0.02502
High	Sequest HT (A2)	Unambiguous	[R].AGLQFPVGR.[V]		1	1	Q9C944	Q9C944	0	2	0.7654	1		HCD (High Energy Collision Dissociation)	MS2	46.2923	60	85.3567	28878	AtH2AZ_Arg-C_on.raw	0/0	0.81257			0	0.02587
High	Sequest HT (A2)	Unambiguous	[R].AGLQFPVGR.[V]		1	1	Q9C944	Q9C944	0	2	0.6263	1		HCD (High Energy Collision Dissociation)	MS2	0	60	83.3098	28399	AtH2AZ_Arg-C_on.raw	0/0	0.987838	8.03318e+06	83.3404	0	0.002772
High	Sequest HT (A2)	Unambiguous	[R].AGLQFPVGR.[V]		1	1	Q9C944	Q9C944	0	2	0.8636	1		HCD (High Energy Collision Dissociation)	MS2	13.9294	60	78.3298	27114	AtH2AZ_Arg-C_on.raw	0/0	1.32338			0	0.004653
High	Sequest HT (A2)	Unambiguous	[R].AGLQFPVGR.[V]		1	1	Q9C944	Q9C944	0	2	0.8491	1		HCD (High Energy Collision Dissociation)	MS2	0	60	80.7312	27774	AtH2AZ_Arg-C_on.raw	0/0	1.05708			0	0.004734
High	Sequest HT (A2)	Unambiguous	[R].AGLQFPVGR.[V]		1	1	Q9C944	Q9C944	0	2	0.6866	1		HCD (High Energy Collision Dissociation)	MS2	17.9048	60	80.3849	27677	AtH2AZ_Arg-C_on.raw	0/0	0.672799			0	0.01251
High	Sequest HT (A2)	Unambiguous	[R].AGLQFPVGR.[V]		1	1	Q9C944	Q9C944	0	2	0.726	1		HCD (High Energy Collision Dissociation)	MS2	0	60	78.5015	27168	AtH2AZ_Arg-C_on.raw	0/0	1.46426			0	0.0006628
High	Sequest HT (A2)	Unambiguous	[R].AGLQFPVGR.[V]		1	1	Q9C944	Q9C944	0	2	0.8741	1		HCD (High Energy Collision Dissociation)	MS2	0	60	78.6747	27219	AtH2AZ_Arg-C_on.raw	0/0	1.3513			0	0.0009544
High	Sequest HT (A2)	Unambiguous	[R].AGLQFPVGR.[V]		1	1	Q9C944	Q9C944	0	2	0.8738	1		HCD (High Energy Collision Dissociation)	MS2	14.7171	60	80.5638	27727	AtH2AZ_Arg-C_on.raw	0/0	1.02633			0	0.003997
High	Sequest HT (A2)	Unambiguous	[R].AGLQFPVGR.[V]		1	1	Q9C944	Q9C944	0	2	0.7651	1		HCD (High Energy Collision Dissociation)	MS2	0	60	78.8449	27269	AtH2AZ_Arg-C_on.raw	0/0	1.49287			0	0.001441
High	Sequest HT (A2)	Unambiguous	[R].AGLQFPVGR.[V]		1	1	Q9C944	Q9C944	0	2	1	1		HCD (High Energy Collision Dissociation)	MS2	0	60	79.0164	27314	AtH2AZ_Arg-C_on.raw	0/0	1.14535			0	0.02289
High	Sequest HT (A2)	Unambiguous	[R].AGLQFPVGR.[V]		1	1	Q9C944	Q9C944	0	2	0.9235	1		HCD (High Energy Collision Dissociation)	MS2	19.2634	60	79.1873	27360	AtH2AZ_Arg-C_on.raw	0/0	1.69608			0	0.000561
High	Sequest HT (A2)	Unambiguous	[R].AGLQFPVGR.[V]		1	1	Q9C944	Q9C944	0	2	0.9633	1		HCD (High Energy Collision Dissociation)	MS2	42.3054	60	79.3606	27404	AtH2AZ_Arg-C_on.raw	0/0	1.09239			0	0.007505
High	Sequest HT (A2)	Unambiguous	[R].AGLQFPVGR.[V]		1	1	Q9C944	Q9C944	0	2	0.85	1		HCD (High Energy Collision Dissociation)	MS2	23.1375	60	79.5335	27448	AtH2AZ_Arg-C_on.raw	0/0	0.998154			0	0.003938
High	Sequest HT (A2)	Unambiguous	[R].AGLQFPVGR.[V]		1	1	Q9C944	Q9C944	0	2	0.7867	1		HCD (High Energy Collision Dissociation)	MS2	27.4486	60	79.6998	27488	AtH2AZ_Arg-C_on.raw	0/0	0.75299			0	0.006791
High	Sequest HT (A2)	Unambiguous	[R].AGLQFPVGR.[V]		1	1	Q9C944	Q9C944	0	2	0.9007	1		HCD (High Energy Collision Dissociation)	MS2	39.1585	60	79.8743	27536	AtH2AZ_Arg-C_on.raw	0/0	1.50564			0	0.006935
High	Sequest HT (A2)	Unambiguous	[R].AGLQFPVGR.[V]		1	1	Q9C944	Q9C944	0	2	0.779	1		HCD (High Energy Collision Dissociation)	MS2	11.832	60	80.0458	27583	AtH2AZ_Arg-C_on.raw	0/0	1.8146			0	0.000359
High	Sequest HT (A2)	Unambiguous	[R].AGLQFPVGR.[V]		1	1	Q9C944	Q9C944	0	2	0.598	1		HCD (High Energy Collision Dissociation)	MS2	30.2305	60	80.2176	27632	AtH2AZ_Arg-C_on.raw	0/0	1.0154			0	0.001448
High	Sequest HT (A2)	Unambiguous	[R].AGLQFPVGR.[V]		1	1	Q9C944	Q9C944	0	2	0.7073	1		HCD (High Energy Collision Dissociation)	MS2	16.1538	60	73.299	25653	AtH2AZ_Arg-C_on.raw	0/0	1.23453			0	0.003172
High	Sequest HT (A2)	Unambiguous	[R].AGLQFPVGR.[V]		1	1	Q9C944	Q9C944	0	2	0.8	1		HCD (High Energy Collision Dissociation)	MS2	13.6228	60	68.0533	23439	AtH2AZ_Arg-C_on.raw	0/0	2.1513			0	3.551e-05
High	Sequest HT (A2)	Unambiguous	[R].AGLQFPVGR.[V]		1	1	Q9C944	Q9C944	0	2	0.8458	1		HCD (High Energy Collision Dissociation)	MS2	11.0566	60	68.2263	23522	AtH2AZ_Arg-C_on.raw	0/0	2.01341			0	7.824e-06
High	Sequest HT (A2)	Unambiguous	[R].AGLQFPVGR.[V]		1	1	Q9C944	Q9C944	0	2	0.8043	1		HCD (High Energy Collision Dissociation)	MS2	24.5712	60	68.4054	23610	AtH2AZ_Arg-C_on.raw	0/0	1.83997			0	0.0001189
High	Sequest HT (A2)	Unambiguous	[R].AGLQFPVGR.[V]		1	1	Q9C944	Q9C944	0	2	0.8523	1		HCD (High Energy Collision Dissociation)	MS2	22.753	60	68.5804	23694	AtH2AZ_Arg-C_on.raw	0/0	1.76189			0	0.0001141
High	Sequest HT (A2)	Unambiguous	[R].AGLQFPVGR.[V]		1	1	Q9C944	Q9C944	0	2	0.7725	1		HCD (High Energy Collision Dissociation)	MS2	18.7174	60	68.7503	23776	AtH2AZ_Arg-C_on.raw	0/0	1.89432			0	0.0003116
High	Sequest HT (A2)	Unambiguous	[R].AGLQFPVGR.[V]		1	1	Q9C944	Q9C944	0	2	0.7917	1		HCD (High Energy Collision Dissociation)	MS2	31.3534	60	68.923	23861	AtH2AZ_Arg-C_on.raw	0/0	1.68477			0	0.0003604
High	Sequest HT (A2)	Unambiguous	[R].AGLQFPVGR.[V]		1	1	Q9C944	Q9C944	0	2	0.8553	1		HCD (High Energy Collision Dissociation)	MS2	11.0303	60	67.8737	23358	AtH2AZ_Arg-C_on.raw	0/0	2.28085	5.17418e+06	67.8349	0	1.509e-05
High	Sequest HT (A2)	Unambiguous	[R].AGLQFPVGR.[V]		1	1	Q9C944	Q9C944	0	2	0.8161	1		HCD (High Energy Collision Dissociation)	MS2	33.181	60	66.8419	22900	AtH2AZ_Arg-C_on.raw	0/0	1.73815			0	0.0002291
High	Sequest HT (A2)	Unambiguous	[R].AGLQFPVGR.[V]		1	1	Q9C944	Q9C944	0	2	0.8225	1		HCD (High Energy Collision Dissociation)	MS2	21.4971	60	67.0136	22972	AtH2AZ_Arg-C_on.raw	0/0	1.68884			0	4.688e-05
High	Sequest HT (A2)	Unambiguous	[R].AGLQFPVGR.[V]		1	1	Q9C944	Q9C944	0	2	0.7953	1		HCD (High Energy Collision Dissociation)	MS2	12.8941	60	67.1866	23049	AtH2AZ_Arg-C_on.raw	0/0	2.1472			0	0.0004262
High	Sequest HT (A2)	Unambiguous	[R].AGLQFPVGR.[V]		1	1	Q9C944	Q9C944	0	2	0.8371	1		HCD (High Energy Collision Dissociation)	MS2	13.7013	60	67.5323	23198	AtH2AZ_Arg-C_on.raw	0/0	1.78495			0	0.0005365
High	Sequest HT (A2)	Unambiguous	[R].AGLQFPVGR.[V]		1	1	Q9C944	Q9C944	0	2	0.8497	1		HCD (High Energy Collision Dissociation)	MS2	14.8369	60	67.7052	23280	AtH2AZ_Arg-C_on.raw	0/0	1.93258			0	0.000152
High	Sequest HT (A2)	Unambiguous	[R].AGLQFPVGR.[V]		1	1	Q9C944	Q9C944	0	2	0.8163	1		HCD (High Energy Collision Dissociation)	MS2	22.0756	60	67.3596	23123	AtH2AZ_Arg-C_on.raw	0/0	1.95517			0	0.0001126
High	Sequest HT (A2)	Unambiguous	[R].AGLQFPVGR.[V]		1	1	Q9C944	Q9C944	0	2	0.8046	1		HCD (High Energy Collision Dissociation)	MS2	7.00993	60	73.1226	25595	AtH2AZ_Arg-C_on.raw	0/0	1.73523			0	0.0004474
High	Sequest HT (A2)	Unambiguous	[R].AGLQFPVGR.[V]		1	1	Q9C944	Q9C944	0	2	0.7515	1		HCD (High Energy Collision Dissociation)	MS2	37.2736	60	69.0978	23945	AtH2AZ_Arg-C_on.raw	0/0	1.69098			0	0.0002861
High	Sequest HT (A2)	Unambiguous	[R].AGLQFPVGR.[V]		1	1	Q9C944	Q9C944	0	2	0.7931	1		HCD (High Energy Collision Dissociation)	MS2	38.9628	60	69.2765	24030	AtH2AZ_Arg-C_on.raw	0/0	2.03264			0	0.0005839
High	Sequest HT (A2)	Unambiguous	[R].AGLQFPVGR.[V]		1	1	Q9C944	Q9C944	0	2	0.7568	1		HCD (High Energy Collision Dissociation)	MS2	65.0255	60	71.2044	24866	AtH2AZ_Arg-C_on.raw	0/0	1.11465			0	0.01345
High	Sequest HT (A2)	Unambiguous	[R].AGLQFPVGR.[V]		1	1	Q9C944	Q9C944	0	2	0.8526	1		HCD (High Energy Collision Dissociation)	MS2	65.127	60	71.3791	24939	AtH2AZ_Arg-C_on.raw	0/0	1.55614			0	0.001244
High	Sequest HT (A2)	Unambiguous	[R].AGLQFPVGR.[V]		1	1	Q9C944	Q9C944	0	2	0.8312	1		HCD (High Energy Collision Dissociation)	MS2	44.8829	60	71.5544	25012	AtH2AZ_Arg-C_on.raw	0/0	1.59846			0	0.001195
High	Sequest HT (A2)	Unambiguous	[R].AGLQFPVGR.[V]		1	1	Q9C944	Q9C944	0	2	0.7714	1		HCD (High Energy Collision Dissociation)	MS2	27.8142	60	71.7265	25087	AtH2AZ_Arg-C_on.raw	0/0	1.39992			0	0.002299
High	Sequest HT (A2)	Unambiguous	[R].AGLQFPVGR.[V]		1	1	Q9C944	Q9C944	0	2	0.8081	1		HCD (High Energy Collision Dissociation)	MS2	22.4934	60	71.8971	25155	AtH2AZ_Arg-C_on.raw	0/0	1.71689			0	0.0004398
High	Sequest HT (A2)	Unambiguous	[R].AGLQFPVGR.[V]		1	1	Q9C944	Q9C944	0	2	0.7397	1		HCD (High Energy Collision Dissociation)	MS2	19.2593	60	72.0709	25223	AtH2AZ_Arg-C_on.raw	0/0	1.46212			0	0.003648
High	Sequest HT (A2)	Unambiguous	[R].AGLQFPVGR.[V]		1	1	Q9C944	Q9C944	0	2	0.7565	1		HCD (High Energy Collision Dissociation)	MS2	13.0751	60	72.4254	25353	AtH2AZ_Arg-C_on.raw	0/0	1.14976			0	0.002006
High	Sequest HT (A2)	Unambiguous	[R].AGLQFPVGR.[V]		1	1	Q9C944	Q9C944	0	2	0.7697	1		HCD (High Energy Collision Dissociation)	MS2	17.9995	60	72.6035	25412	AtH2AZ_Arg-C_on.raw	0/0	1.51958			0	0.0002156
High	Sequest HT (A2)	Unambiguous	[R].AGLQFPVGR.[V]		1	1	Q9C944	Q9C944	0	2	0.6182	1		HCD (High Energy Collision Dissociation)	MS2	0	60	72.7753	25472	AtH2AZ_Arg-C_on.raw	0/0	1.10096			0	0.00205
High	Sequest HT (A2)	Unambiguous	[R].AGLQFPVGR.[V]		1	1	Q9C944	Q9C944	0	2	0.822	1		HCD (High Energy Collision Dissociation)	MS2	6.10732	60	72.946	25533	AtH2AZ_Arg-C_on.raw	0/0	1.90811			0	7.313e-05
High	Sequest HT (A2)	Unambiguous	[R].AGLQFPVGR.[V]		1	1	Q9C944	Q9C944	0	2	0.8088	1		HCD (High Energy Collision Dissociation)	MS2	18.6441	60	72.2499	25287	AtH2AZ_Arg-C_on.raw	0/0	1.35982			0	0.002005
High	Sequest HT (A2)	Unambiguous	[R].AGLQFPVGR.[V]		1	1	Q9C944	Q9C944	0	2	0.801	1		HCD (High Energy Collision Dissociation)	MS2	48.1275	60	69.4536	24103	AtH2AZ_Arg-C_on.raw	0/0	1.95657			0	0.0001336
High	Sequest HT (A2)	Unambiguous	[R].AGLQFPVGR.[V]		1	1	Q9C944	Q9C944	0	2	0.7414	1		HCD (High Energy Collision Dissociation)	MS2	52.0527	60	69.6368	24189	AtH2AZ_Arg-C_on.raw	0/0	1.74138			0	0.001627
High	Sequest HT (A2)	Unambiguous	[R].AGLQFPVGR.[V]		1	1	Q9C944	Q9C944	0	2	0.7727	1		HCD (High Energy Collision Dissociation)	MS2	58.1359	60	69.8129	24265	AtH2AZ_Arg-C_on.raw	0/0	1.75879			0	0.002347
High	Sequest HT (A2)	Unambiguous	[R].AGLQFPVGR.[V]		1	1	Q9C944	Q9C944	0	2	0.798	1		HCD (High Energy Collision Dissociation)	MS2	48.5519	60	69.9826	24339	AtH2AZ_Arg-C_on.raw	0/0	1.98435			0	0.0002778
High	Sequest HT (A2)	Unambiguous	[R].AGLQFPVGR.[V]		1	1	Q9C944	Q9C944	0	2	0.7764	1		HCD (High Energy Collision Dissociation)	MS2	56.3316	60	70.1605	24415	AtH2AZ_Arg-C_on.raw	0/0	1.60552			0	0.0004514
High	Sequest HT (A2)	Unambiguous	[R].AGLQFPVGR.[V]		1	1	Q9C944	Q9C944	0	2	0.7608	1		HCD (High Energy Collision Dissociation)	MS2	55.5528	60	70.4407	24537	AtH2AZ_Arg-C_on.raw	0/0	2.0907			0	0.0001295
High	Sequest HT (A2)	Unambiguous	[R].AGLQFPVGR.[V]		1	1	Q9C944	Q9C944	0	2	1	1		HCD (High Energy Collision Dissociation)	MS2	0	60	81.5849	27998	AtH2AZ_Arg-C_on.raw	0/0	0.846076			0.001185	0.03408
High	Sequest HT (A2)	Unambiguous	[R].AGLQFPVGR.[V]		1	1	Q9C944	Q9C944	0	2	1	1		HCD (High Energy Collision Dissociation)	MS2	17.2511	60	82.612	28234	AtH2AZ_Arg-C_on.raw	0/0	0.891517			0.001185	0.04018
High	Sequest HT (A2)	Unambiguous	[R].AGLQFPVGR.[V]		1	1	Q9C944	Q9C944	0	2	0.7692	1		HCD (High Energy Collision Dissociation)	MS2	58.7862	60	85.1845	28839	AtH2AZ_Arg-C_on.raw	0/0	0.645054			0.001185	0.04405
High	Sequest HT (A2)	Unambiguous	[R].AGLQFPVGR.[V]		1	1	Q9C944	Q9C944	0	2	1	1		HCD (High Energy Collision Dissociation)	MS2	45.559	60	85.7252	28967	AtH2AZ_Arg-C_on.raw	0/0	0.794339			0.001185	0.03754
High	Sequest HT (A2)	Unambiguous	[R].AGLQFPVGR.[V]		1	1	Q9C944	Q9C944	0	2	1	1		HCD (High Energy Collision Dissociation)	MS2	40.6245	60	83.815	28531	AtH2AZ_Arg-C_on.raw	0/0	0.424251			0.001185	0.07684
High	Sequest HT (A2)	Unambiguous	[R].AGLQFPVGR.[V]		1	1	Q9C944	Q9C944	0	2	1	1		HCD (High Energy Collision Dissociation)	MS2	37.5768	60	85.5269	28918	AtH2AZ_Arg-C_on.raw	0/0	0.374273			0.002322	0.09328
High	Sequest HT (A2)	Unambiguous	[R].AGLQFPVGR.[V]		1	1	Q9C944	Q9C944	0	2	1	1		HCD (High Energy Collision Dissociation)	MS2	25.6738	60	84.1569	28607	AtH2AZ_Arg-C_on.raw	0/0	0.353687			0.002322	0.08835
High	Sequest HT (A2)	Unambiguous	[R].AGLQFPVGR.[V]		1	1	Q9C944	Q9C944	0	2	1	1		HCD (High Energy Collision Dissociation)	MS2	0	60	81.7535	28038	AtH2AZ_Arg-C_on.raw	0/0	0.580128			0.003437	0.1005
High	Sequest HT (A2)	Unambiguous	[R].AGLQFPVGR.[V]		1	1	Q9C944	Q9C944	0	2	1	1		HCD (High Energy Collision Dissociation)	MS2	51.157	60	82.4363	28194	AtH2AZ_Arg-C_on.raw	0/0	0.928029			0.003437	0.1102
High	Sequest HT (A2)	Unambiguous	[R].AGLQFPVGR.[V]		1	1	Q9C944	Q9C944	0	2	1	1		HCD (High Energy Collision Dissociation)	MS2	15.2538	60	84.3444	28646	AtH2AZ_Arg-C_on.raw	0/0	0.48694			0.004453	0.1338
High	Sequest HT (A2)	Unambiguous	[R].AGLQFPVGR.[V]		1	1	Q9C944	Q9C944	0	2	1	1		HCD (High Energy Collision Dissociation)	MS2	39.1856	60	85.9101	29010	AtH2AZ_Arg-C_on.raw	0/0	0.234952			0.009361	0.2245
Medium	Sequest HT (A2)	Unambiguous	[R].AGLQFPVGR.[V]		1	1	Q9C944	Q9C944	0	2	1	1		HCD (High Energy Collision Dissociation)	MS2	51.68	60	85.0141	28795	AtH2AZ_Arg-C_on.raw	0/0	0.482981			0.02199	0.3498
[K].GTIAGGGVIPHIHKSLINK.[S]			4.54282e-05	0	1	1	25	Q9C944	Q9C944 [112-130]	1	1912.11	4.95432
Confidence	Identifying Node	PSM Ambiguity	Annotated Sequence	Modifications	# Protein Groups	# Proteins	Master Protein Accessions	Protein Accessions	# Missed Cleavages	Charge	DeltaScore	Search Engine Rank		Activation Type	MS Order	Isolation Interference [%]	Ion Inject Time [ms]	RT [min]	First Scan	Spectrum File	Ions Matched	XCorr	Area	Apex RT [min]	Percolator q-Value	Percolator PEP
High	Sequest HT (A2)	Unambiguous	[K].GTIAGGGVIPHIHKSLINK.[S]		1	1	Q9C944	Q9C944	1	2	1	1		HCD (High Energy Collision Dissociation)	MS2	0	60	53.947	16689	AtH2AZ_Arg-C_on.raw	0/0	2.15034	4.84823e+06	53.9075	0	4.353e-05
High	Sequest HT (A2)	Unambiguous	[K].GTIAGGGVIPHIHKSLINK.[S]		1	1	Q9C944	Q9C944	1	3	1	1		HCD (High Energy Collision Dissociation)	MS2	3.12979	56.9856	54.0047	16719	AtH2AZ_Arg-C_on.raw	0/0	4.54056	1.03747e+08	53.9643	0	8.116e-07
High	Sequest HT (A2)	Unambiguous	[K].GTIAGGGVIPHIHKSLINK.[S]		1	1	Q9C944	Q9C944	1	4	1	1		HCD (High Energy Collision Dissociation)	MS2	4.3697	40.5939	54.0776	16759	AtH2AZ_Arg-C_on.raw	0/0	4.42046	1.59732e+08	53.9629	0	1.674e-08
High	Sequest HT (A2)	Unambiguous	[K].GTIAGGGVIPHIHKSLINK.[S]		1	1	Q9C944	Q9C944	1	2	1	1		HCD (High Energy Collision Dissociation)	MS2	0	60	54.1153	16779	AtH2AZ_Arg-C_on.raw	0/0	0.857229	4.84823e+06	53.9075	0	0.001867
High	Sequest HT (A2)	Unambiguous	[K].GTIAGGGVIPHIHKSLINK.[S]		1	1	Q9C944	Q9C944	1	3	1	1		HCD (High Energy Collision Dissociation)	MS2	3.27118	60	54.1862	16816	AtH2AZ_Arg-C_on.raw	0/0	3.61757	1.03747e+08	53.9643	0	1.382e-09
High	Sequest HT (A2)	Unambiguous	[K].GTIAGGGVIPHIHKSLINK.[S]		1	1	Q9C944	Q9C944	1	4	1	1		HCD (High Energy Collision Dissociation)	MS2	10.2291	60	54.2526	16850	AtH2AZ_Arg-C_on.raw	0/0	2.42924			0	6.65e-06
High	Sequest HT (A2)	Unambiguous	[K].GTIAGGGVIPHIHKSLINK.[S]		1	1	Q9C944	Q9C944	1	3	1	1		HCD (High Energy Collision Dissociation)	MS2	6.88296	60	54.3582	16901	AtH2AZ_Arg-C_on.raw	0/0	1.83498			0	0.0004337
High	Sequest HT (A2)	Unambiguous	[K].GTIAGGGVIPHIHKSLINK.[S]		1	1	Q9C944	Q9C944	1	4	1	1		HCD (High Energy Collision Dissociation)	MS2	13.8827	60	54.4315	16935	AtH2AZ_Arg-C_on.raw	0/0	2.01459			0	0.0008997
High	Sequest HT (A2)	Unambiguous	[K].GTIAGGGVIPHIHKSLINK.[S]		1	1	Q9C944	Q9C944	1	4	1	1		HCD (High Energy Collision Dissociation)	MS2	2.35501	32.9463	53.8987	16662	AtH2AZ_Arg-C_on.raw	0/0	4.95432	1.59732e+08	53.9629	0	1.212e-07
High	Sequest HT (A2)	Unambiguous	[K].GTIAGGGVIPHIHKSLINK.[S]		1	1	Q9C944	Q9C944	1	3	1	1		HCD (High Energy Collision Dissociation)	MS2	20.4768	60	54.5287	16985	AtH2AZ_Arg-C_on.raw	0/0	1.18633			0	0.003358
High	Sequest HT (A2)	Unambiguous	[K].GTIAGGGVIPHIHKSLINK.[S]		1	1	Q9C944	Q9C944	1	4	1	1		HCD (High Energy Collision Dissociation)	MS2	28.0974	60	54.7913	17118	AtH2AZ_Arg-C_on.raw	0/0	2.50288	9.9465e+06	54.7413	0	5.436e-05
High	Sequest HT (A2)	Unambiguous	[K].GTIAGGGVIPHIHKSLINK.[S]		1	1	Q9C944	Q9C944	1	4	1	1		HCD (High Energy Collision Dissociation)	MS2	18.6031	60	54.9672	17199	AtH2AZ_Arg-C_on.raw	0/0	1.75459			0	0.0003613
High	Sequest HT (A2)	Unambiguous	[K].GTIAGGGVIPHIHKSLINK.[S]		1	1	Q9C944	Q9C944	1	4	1	1		HCD (High Energy Collision Dissociation)	MS2	78.4331	60	55.1453	17279	AtH2AZ_Arg-C_on.raw	0/0	2.29363			0	0.0005504
High	Sequest HT (A2)	Unambiguous	[K].GTIAGGGVIPHIHKSLINK.[S]		1	1	Q9C944	Q9C944	1	4	1	1		HCD (High Energy Collision Dissociation)	MS2	14.4352	60	55.3278	17364	AtH2AZ_Arg-C_on.raw	0/0	1.92921			0	0.0003557
High	Sequest HT (A2)	Unambiguous	[K].GTIAGGGVIPHIHKSLINK.[S]		1	1	Q9C944	Q9C944	1	4	1	1		HCD (High Energy Collision Dissociation)	MS2	15.2291	60	55.6813	17533	AtH2AZ_Arg-C_on.raw	0/0	2.33308			0	9.273e-05
High	Sequest HT (A2)	Unambiguous	[K].GTIAGGGVIPHIHKSLINK.[S]		1	1	Q9C944	Q9C944	1	4	1	1		HCD (High Energy Collision Dissociation)	MS2	13.579	60	56.7477	18027	AtH2AZ_Arg-C_on.raw	0/0	1.35653	7.52979e+06	56.7773	0	0.01149
High	Sequest HT (A2)	Unambiguous	[K].GTIAGGGVIPHIHKSLINK.[S]		1	1	Q9C944	Q9C944	1	4	1	1		HCD (High Energy Collision Dissociation)	MS2	27.3138	60	54.6162	17027	AtH2AZ_Arg-C_on.raw	0/0	1.60262			0	0.001654
High	Sequest HT (A2)	Unambiguous	[K].GTIAGGGVIPHIHKSLINK.[S]		1	1	Q9C944	Q9C944	1	3	1	1		HCD (High Energy Collision Dissociation)	MS2	2.02211	56.0131	53.8262	16624	AtH2AZ_Arg-C_on.raw	0/0	4.08046	1.03747e+08	53.9643	0	7.251e-06
High	Sequest HT (A2)	Unambiguous	[K].GTIAGGGVIPHIHKSLINK.[S]		1	1	Q9C944	Q9C944	1	3	1	1		HCD (High Energy Collision Dissociation)	MS2	4.82091	60	53.6405	16535	AtH2AZ_Arg-C_on.raw	0/0	2.88501			0	4.471e-07
High	Sequest HT (A2)	Unambiguous	[K].GTIAGGGVIPHIHKSLINK.[S]		1	1	Q9C944	Q9C944	1	4	1	1		HCD (High Energy Collision Dissociation)	MS2	9.79853	60	53.7156	16569	AtH2AZ_Arg-C_on.raw	0/0	4.3309	3.11587e+06	53.6981	0	4.024e-08
High	Sequest HT (A2)	Unambiguous	[K].GTIAGGGVIPHIHKSLINK.[S]		1	1	Q9C944	Q9C944	1	3	1	1		HCD (High Energy Collision Dissociation)	MS2	17.6357	60	53.4712	16457	AtH2AZ_Arg-C_on.raw	0/0	1.71567			0	0.00132
High	Sequest HT (A2)	Unambiguous	[K].GTIAGGGVIPHIHKSLINK.[S]		1	1	Q9C944	Q9C944	1	4	1	1		HCD (High Energy Collision Dissociation)	MS2	24.5919	60	53.5362	16486	AtH2AZ_Arg-C_on.raw	0/0	2.16329			0	3.773e-05
High	Sequest HT (A2)	Unambiguous	[K].GTIAGGGVIPHIHKSLINK.[S]		1	1	Q9C944	Q9C944	1	4	1	1		HCD (High Energy Collision Dissociation)	MS2	50.275	60	56.0364	17698	AtH2AZ_Arg-C_on.raw	0/0	0.854387			0.004453	0.146
High	Sequest HT (A2)	Unambiguous	[K].GTIAGGGVIPHIHKSLINK.[S]		1	1	Q9C944	Q9C944	1	2	1	1		HCD (High Energy Collision Dissociation)	MS2	0	60	53.7745	16598	AtH2AZ_Arg-C_on.raw	0/0	0.784179			0.006569	0.1683
Medium	Sequest HT (A2)	Unambiguous	[K].GTIAGGGVIPHIHKSLINK.[S]		1	1	Q9C944	Q9C944	1	4	1	1		HCD (High Energy Collision Dissociation)	MS2	82.2065	60	56.4003	17864	AtH2AZ_Arg-C_on.raw	0/0	0.505637			0.04788	0.4691
[R].HLQLAIR.[G]			0.00574003	0	1	1	33	Q9C944	Q9C944 [95-101]	0	850.526	2.56373
Confidence	Identifying Node	PSM Ambiguity	Annotated Sequence	Modifications	# Protein Groups	# Proteins	Master Protein Accessions	Protein Accessions	# Missed Cleavages	Charge	DeltaScore	Search Engine Rank		Activation Type	MS Order	Isolation Interference [%]	Ion Inject Time [ms]	RT [min]	First Scan	Spectrum File	Ions Matched	XCorr	Area	Apex RT [min]	Percolator q-Value	Percolator PEP
High	Sequest HT (A2)	Unambiguous	[R].HLQLAIR.[G]		1	1	Q9C944	Q9C944	0	2	1	1		HCD (High Energy Collision Dissociation)	MS2	54.2077	60	44.9174	12501	AtH2AZ_Arg-C_on.raw	0/0	2.27056			0	0.0008125
High	Sequest HT (A2)	Unambiguous	[R].HLQLAIR.[G]		1	1	Q9C944	Q9C944	0	2	1	1		HCD (High Energy Collision Dissociation)	MS2	5.5338	25.405	45.0937	12563	AtH2AZ_Arg-C_on.raw	0/0	2.32	2.52843e+08	45.3386	0	3.217e-05
High	Sequest HT (A2)	Unambiguous	[R].HLQLAIR.[G]		1	1	Q9C944	Q9C944	0	2	1	1		HCD (High Energy Collision Dissociation)	MS2	1.37388	12.2323	45.2702	12627	AtH2AZ_Arg-C_on.raw	0/0	2.56373	2.52843e+08	45.3386	0	2.666e-05
High	Sequest HT (A2)	Unambiguous	[R].HLQLAIR.[G]		1	1	Q9C944	Q9C944	0	2	1	1		HCD (High Energy Collision Dissociation)	MS2	1.80939	9.11092	45.4387	12687	AtH2AZ_Arg-C_on.raw	0/0	2.23181	2.52843e+08	45.3386	0	2.352e-05
High	Sequest HT (A2)	Unambiguous	[R].HLQLAIR.[G]		1	1	Q9C944	Q9C944	0	2	1	1		HCD (High Energy Collision Dissociation)	MS2	2.78667	18.7335	45.6121	12752	AtH2AZ_Arg-C_on.raw	0/0	2.52467			0	5.166e-05
High	Sequest HT (A2)	Unambiguous	[R].HLQLAIR.[G]		1	1	Q9C944	Q9C944	0	2	1	1		HCD (High Energy Collision Dissociation)	MS2	26.4611	60	46.8191	13270	AtH2AZ_Arg-C_on.raw	0/0	1.77975			0	0.0008517
High	Sequest HT (A2)	Unambiguous	[R].HLQLAIR.[G]		1	1	Q9C944	Q9C944	0	2	1	1		HCD (High Energy Collision Dissociation)	MS2	16.1639	60	46.6439	13192	AtH2AZ_Arg-C_on.raw	0/0	1.79991			0	0.0009269
High	Sequest HT (A2)	Unambiguous	[R].HLQLAIR.[G]		1	1	Q9C944	Q9C944	0	2	1	1		HCD (High Energy Collision Dissociation)	MS2	37.6988	60	46.9906	13348	AtH2AZ_Arg-C_on.raw	0/0	1.55609			0	0.002631
High	Sequest HT (A2)	Unambiguous	[R].HLQLAIR.[G]		1	1	Q9C944	Q9C944	0	2	1	1		HCD (High Energy Collision Dissociation)	MS2	21.8732	60	47.6818	13662	AtH2AZ_Arg-C_on.raw	0/0	1.5117			0	0.003582
High	Sequest HT (A2)	Unambiguous	[R].HLQLAIR.[G]		1	1	Q9C944	Q9C944	0	2	1	1		HCD (High Energy Collision Dissociation)	MS2	33.0952	60	47.8567	13732	AtH2AZ_Arg-C_on.raw	0/0	1.48364			0	0.002429
High	Sequest HT (A2)	Unambiguous	[R].HLQLAIR.[G]		1	1	Q9C944	Q9C944	0	2	1	1		HCD (High Energy Collision Dissociation)	MS2	27.8851	60	48.0243	13802	AtH2AZ_Arg-C_on.raw	0/0	1.48396			0	0.001286
High	Sequest HT (A2)	Unambiguous	[R].HLQLAIR.[G]		1	1	Q9C944	Q9C944	0	2	1	1		HCD (High Energy Collision Dissociation)	MS2	3.08451	33.5772	45.7877	12825	AtH2AZ_Arg-C_on.raw	0/0	2.22003			0	6.731e-05
High	Sequest HT (A2)	Unambiguous	[R].HLQLAIR.[G]		1	1	Q9C944	Q9C944	0	2	1	1		HCD (High Energy Collision Dissociation)	MS2	16.8657	60	47.5078	13582	AtH2AZ_Arg-C_on.raw	0/0	1.47483			0	0.000378
High	Sequest HT (A2)	Unambiguous	[R].HLQLAIR.[G]		1	1	Q9C944	Q9C944	0	2	1	1		HCD (High Energy Collision Dissociation)	MS2	33.8107	60	47.335	13501	AtH2AZ_Arg-C_on.raw	0/0	1.60633			0	0.0006092
High	Sequest HT (A2)	Unambiguous	[R].HLQLAIR.[G]		1	1	Q9C944	Q9C944	0	2	1	1		HCD (High Energy Collision Dissociation)	MS2	35.7095	60	47.1639	13429	AtH2AZ_Arg-C_on.raw	0/0	1.6982			0	0.002123
High	Sequest HT (A2)	Unambiguous	[R].HLQLAIR.[G]		1	1	Q9C944	Q9C944	0	2	1	1		HCD (High Energy Collision Dissociation)	MS2	37.8796	60	48.1994	13880	AtH2AZ_Arg-C_on.raw	0/0	1.63508			0	0.001257
High	Sequest HT (A2)	Unambiguous	[R].HLQLAIR.[G]		1	1	Q9C944	Q9C944	0	2	1	1		HCD (High Energy Collision Dissociation)	MS2	0	60	51.2069	15349	AtH2AZ_Arg-C_on.raw	0/0	0.59069			0	0.02486
High	Sequest HT (A2)	Unambiguous	[R].HLQLAIR.[G]		1	1	Q9C944	Q9C944	0	2	1	1		HCD (High Energy Collision Dissociation)	MS2	8.59481	60	46.1295	12968	AtH2AZ_Arg-C_on.raw	0/0	2.065			0	5.423e-05
High	Sequest HT (A2)	Unambiguous	[R].HLQLAIR.[G]		1	1	Q9C944	Q9C944	0	2	1	1		HCD (High Energy Collision Dissociation)	MS2	5.49523	60	45.9592	12894	AtH2AZ_Arg-C_on.raw	0/0	2.17978			0	4.861e-05
High	Sequest HT (A2)	Unambiguous	[R].HLQLAIR.[G]		1	1	Q9C944	Q9C944	0	2	1	1		HCD (High Energy Collision Dissociation)	MS2	14.2861	60	50.1917	14837	AtH2AZ_Arg-C_on.raw	0/0	1.05379			0	0.003325
High	Sequest HT (A2)	Unambiguous	[R].HLQLAIR.[G]		1	1	Q9C944	Q9C944	0	2	1	1		HCD (High Energy Collision Dissociation)	MS2	10.7105	60	46.3006	13040	AtH2AZ_Arg-C_on.raw	0/0	2.06075			0	7.237e-05
High	Sequest HT (A2)	Unambiguous	[R].HLQLAIR.[G]		1	1	Q9C944	Q9C944	0	2	1	1		HCD (High Energy Collision Dissociation)	MS2	0	60	50.5756	15031	AtH2AZ_Arg-C_on.raw	0/0	1.19813			0	0.008671
High	Sequest HT (A2)	Unambiguous	[R].HLQLAIR.[G]		1	1	Q9C944	Q9C944	0	2	1	1		HCD (High Energy Collision Dissociation)	MS2	14.6141	60	49.8068	14646	AtH2AZ_Arg-C_on.raw	0/0	0.938363			0	0.0326
High	Sequest HT (A2)	Unambiguous	[R].HLQLAIR.[G]		1	1	Q9C944	Q9C944	0	2	1	1		HCD (High Energy Collision Dissociation)	MS2	4.93815	60	46.4742	13114	AtH2AZ_Arg-C_on.raw	0/0	2.12278			0	1.315e-05
High	Sequest HT (A2)	Unambiguous	[R].HLQLAIR.[G]		1	1	Q9C944	Q9C944	0	2	0.7286	1		HCD (High Energy Collision Dissociation)	MS2	14.8747	60	49.4417	14462	AtH2AZ_Arg-C_on.raw	0/0	1.40143			0	0.008434
High	Sequest HT (A2)	Unambiguous	[R].HLQLAIR.[G]		1	1	Q9C944	Q9C944	0	2	1	1		HCD (High Energy Collision Dissociation)	MS2	18.4392	60	48.5975	14055	AtH2AZ_Arg-C_on.raw	0/0	1.39868			0.001185	0.05232
High	Sequest HT (A2)	Unambiguous	[R].HLQLAIR.[G]		1	1	Q9C944	Q9C944	0	2	1	1		HCD (High Energy Collision Dissociation)	MS2	0	60	50.9422	15217	AtH2AZ_Arg-C_on.raw	0/0	0.860026			0.001185	0.05367
High	Sequest HT (A2)	Unambiguous	[R].HLQLAIR.[G]		1	1	Q9C944	Q9C944	0	2	1	1		HCD (High Energy Collision Dissociation)	MS2	18.3889	60	49.0701	14279	AtH2AZ_Arg-C_on.raw	0/0	0.842136			0.001185	0.04482
High	Sequest HT (A2)	Unambiguous	[R].HLQLAIR.[G]		1	1	Q9C944	Q9C944	0	2	1	1		HCD (High Energy Collision Dissociation)	MS2	37.5827	60	49.9877	14737	AtH2AZ_Arg-C_on.raw	0/0	0.76243			0.001185	0.06645
High	Sequest HT (A2)	Unambiguous	[R].HLQLAIR.[G]		1	1	Q9C944	Q9C944	0	2	1	1		HCD (High Energy Collision Dissociation)	MS2	54.225	60	48.3714	13953	AtH2AZ_Arg-C_on.raw	0/0	1.04016			0.002322	0.08276
High	Sequest HT (A2)	Unambiguous	[R].HLQLAIR.[G]		1	1	Q9C944	Q9C944	0	2	1	1		HCD (High Energy Collision Dissociation)	MS2	16.9291	60	49.25	14366	AtH2AZ_Arg-C_on.raw	0/0	0.907489			0.009361	0.2372
High	Sequest HT (A2)	Unambiguous	[R].HLQLAIR.[G]		1	1	Q9C944	Q9C944	0	2	1	1		HCD (High Energy Collision Dissociation)	MS2	12.5706	60	49.6173	14552	AtH2AZ_Arg-C_on.raw	0/0	0.736565			0.009361	0.2336
Medium	Sequest HT (A2)	Unambiguous	[R].HLQLAIR.[G]		1	1	Q9C944	Q9C944	0	2	1	1		HCD (High Energy Collision Dissociation)	MS2	0	60	50.7614	15123	AtH2AZ_Arg-C_on.raw	0/0	1.09837			0.01518	0.3159
[K].GTIAGGGVIPHIHK.[S]			0.000193795	0	1	1	50	Q9C944	Q9C944 [112-125]	0	1356.77	4.06362	H2A.Z-specific
Confidence	Identifying Node	PSM Ambiguity	Annotated Sequence	Modifications	# Protein Groups	# Proteins	Master Protein Accessions	Protein Accessions	# Missed Cleavages	Charge	DeltaScore	Search Engine Rank		Activation Type	MS Order	Isolation Interference [%]	Ion Inject Time [ms]	RT [min]	First Scan	Spectrum File	Ions Matched	XCorr	Area	Apex RT [min]	Percolator q-Value	Percolator PEP
High	Sequest HT (A2)	Unambiguous	[K].GTIAGGGVIPHIHK.[S]		1	1	Q9C944	Q9C944	0	4	1	1		HCD (High Energy Collision Dissociation)	MS2	16.1267	60	50.6792	15080	AtH2AZ_Arg-C_on.raw	0/0	1.82488			0	0.007723
High	Sequest HT (A2)	Unambiguous	[K].GTIAGGGVIPHIHK.[S]		1	1	Q9C944	Q9C944	0	2	1	1		HCD (High Energy Collision Dissociation)	MS2	0	60	48.4265	13977	AtH2AZ_Arg-C_on.raw	0/0	3.03957			0	4.694e-07
High	Sequest HT (A2)	Unambiguous	[K].GTIAGGGVIPHIHK.[S]		1	1	Q9C944	Q9C944	0	3	1	1		HCD (High Energy Collision Dissociation)	MS2	0.833521	8.51291	48.5561	14036	AtH2AZ_Arg-C_on.raw	0/0	3.46777			0	1.386e-07
High	Sequest HT (A2)	Unambiguous	[K].GTIAGGGVIPHIHK.[S]		1	1	Q9C944	Q9C944	0	4	1	1		HCD (High Energy Collision Dissociation)	MS2	4.39051	8.07245	48.5709	14042	AtH2AZ_Arg-C_on.raw	0/0	2.70999			0	0.00549
High	Sequest HT (A2)	Unambiguous	[K].GTIAGGGVIPHIHK.[S]		1	1	Q9C944	Q9C944	0	2	1	1		HCD (High Energy Collision Dissociation)	MS2	11.9014	60	48.6076	14060	AtH2AZ_Arg-C_on.raw	0/0	3.37916			0	1.355e-07
High	Sequest HT (A2)	Unambiguous	[K].GTIAGGGVIPHIHK.[S]		1	1	Q9C944	Q9C944	0	4	1	1		HCD (High Energy Collision Dissociation)	MS2	2.02594	4.20316	48.7471	14122	AtH2AZ_Arg-C_on.raw	0/0	2.76407			0	0.005304
High	Sequest HT (A2)	Unambiguous	[K].GTIAGGGVIPHIHK.[S]		1	1	Q9C944	Q9C944	0	2	1	1		HCD (High Energy Collision Dissociation)	MS2	9.83516	47.6628	48.7771	14136	AtH2AZ_Arg-C_on.raw	0/0	3.49084	1.85212e+07	48.7697	0	3.678e-08
High	Sequest HT (A2)	Unambiguous	[K].GTIAGGGVIPHIHK.[S]		1	1	Q9C944	Q9C944	0	3	1	1		HCD (High Energy Collision Dissociation)	MS2	0.742459	3.28101	48.8989	14194	AtH2AZ_Arg-C_on.raw	0/0	3.28503	2.50312e+08	48.9867	0	1.221e-07
High	Sequest HT (A2)	Unambiguous	[K].GTIAGGGVIPHIHK.[S]		1	1	Q9C944	Q9C944	0	4	1	1		HCD (High Energy Collision Dissociation)	MS2	1.76214	3.72634	48.9219	14206	AtH2AZ_Arg-C_on.raw	0/0	2.66407			0	0.001159
High	Sequest HT (A2)	Unambiguous	[K].GTIAGGGVIPHIHK.[S]		1	1	Q9C944	Q9C944	0	4	1	1		HCD (High Energy Collision Dissociation)	MS2	8.22221	23.7484	48.4019	13966	AtH2AZ_Arg-C_on.raw	0/0	2.33193			0	0.003106
High	Sequest HT (A2)	Unambiguous	[K].GTIAGGGVIPHIHK.[S]		1	1	Q9C944	Q9C944	0	2	1	1		HCD (High Energy Collision Dissociation)	MS2	6.37782	50.7173	48.9517	14220	AtH2AZ_Arg-C_on.raw	0/0	3.91183			0	2.153e-08
High	Sequest HT (A2)	Unambiguous	[K].GTIAGGGVIPHIHK.[S]		1	1	Q9C944	Q9C944	0	3	1	1		HCD (High Energy Collision Dissociation)	MS2	1.19944	4.72324	49.0771	14282	AtH2AZ_Arg-C_on.raw	0/0	3.51192	2.50312e+08	48.9867	0	3.528e-06
High	Sequest HT (A2)	Unambiguous	[K].GTIAGGGVIPHIHK.[S]		1	1	Q9C944	Q9C944	0	4	1	1		HCD (High Energy Collision Dissociation)	MS2	1.95421	6.81503	49.0937	14289	AtH2AZ_Arg-C_on.raw	0/0	2.39991	1.38562e+08	49.0043	0	0.002259
High	Sequest HT (A2)	Unambiguous	[K].GTIAGGGVIPHIHK.[S]		1	1	Q9C944	Q9C944	0	2	1	1		HCD (High Energy Collision Dissociation)	MS2	3.53031	60	49.1268	14304	AtH2AZ_Arg-C_on.raw	0/0	3.13984			0	3.071e-06
High	Sequest HT (A2)	Unambiguous	[K].GTIAGGGVIPHIHK.[S]		1	1	Q9C944	Q9C944	0	3	1	1		HCD (High Energy Collision Dissociation)	MS2	1.92266	14.2891	49.2455	14363	AtH2AZ_Arg-C_on.raw	0/0	3.28344			0	4.852e-06
High	Sequest HT (A2)	Unambiguous	[K].GTIAGGGVIPHIHK.[S]		1	1	Q9C944	Q9C944	0	3	1	1		HCD (High Energy Collision Dissociation)	MS2	1.07945	20.6948	48.3859	13959	AtH2AZ_Arg-C_on.raw	0/0	3.45631			0	3.259e-06
High	Sequest HT (A2)	Unambiguous	[K].GTIAGGGVIPHIHK.[S]		1	1	Q9C944	Q9C944	0	3	1	1		HCD (High Energy Collision Dissociation)	MS2	14.3061	60	48.0348	13807	AtH2AZ_Arg-C_on.raw	0/0	1.68786			0	0.002127
High	Sequest HT (A2)	Unambiguous	[K].GTIAGGGVIPHIHK.[S]		1	1	Q9C944	Q9C944	0	3	1	1		HCD (High Energy Collision Dissociation)	MS2	4.98274	60	48.2154	13887	AtH2AZ_Arg-C_on.raw	0/0	3.03486			0	3.289e-07
High	Sequest HT (A2)	Unambiguous	[K].GTIAGGGVIPHIHK.[S]		1	1	Q9C944	Q9C944	0	4	1	1		HCD (High Energy Collision Dissociation)	MS2	32.4139	60	51.0273	15260	AtH2AZ_Arg-C_on.raw	0/0	1.60569			0	0.01972
High	Sequest HT (A2)	Unambiguous	[K].GTIAGGGVIPHIHK.[S]		1	1	Q9C944	Q9C944	0	4	1	1		HCD (High Energy Collision Dissociation)	MS2	17.2215	60	48.2314	13894	AtH2AZ_Arg-C_on.raw	0/0	1.73075			0	0.001395
High	Sequest HT (A2)	Unambiguous	[K].GTIAGGGVIPHIHK.[S]		1	1	Q9C944	Q9C944	0	2	1	1		HCD (High Energy Collision Dissociation)	MS2	0	60	48.2515	13904	AtH2AZ_Arg-C_on.raw	0/0	1.40089			0	0.0003321
High	Sequest HT (A2)	Unambiguous	[K].GTIAGGGVIPHIHK.[S]		1	1	Q9C944	Q9C944	0	4	1	1		HCD (High Energy Collision Dissociation)	MS2	3.45226	18.0178	49.2686	14375	AtH2AZ_Arg-C_on.raw	0/0	2.47938			0	0.003064
High	Sequest HT (A2)	Unambiguous	[K].GTIAGGGVIPHIHK.[S]		1	1	Q9C944	Q9C944	0	2	1	1		HCD (High Energy Collision Dissociation)	MS2	2.92321	60	49.3006	14391	AtH2AZ_Arg-C_on.raw	0/0	2.45544			0	9.694e-06
High	Sequest HT (A2)	Unambiguous	[K].GTIAGGGVIPHIHK.[S]		1	1	Q9C944	Q9C944	0	3	1	1		HCD (High Energy Collision Dissociation)	MS2	17.9119	60	49.9402	14714	AtH2AZ_Arg-C_on.raw	0/0	2.97384			0	8.332e-07
High	Sequest HT (A2)	Unambiguous	[K].GTIAGGGVIPHIHK.[S]		1	1	Q9C944	Q9C944	0	4	1	1		HCD (High Energy Collision Dissociation)	MS2	13.0398	60	49.9517	14720	AtH2AZ_Arg-C_on.raw	0/0	1.92938			0	0.003064
High	Sequest HT (A2)	Unambiguous	[K].GTIAGGGVIPHIHK.[S]		1	1	Q9C944	Q9C944	0	4	1	1		HCD (High Energy Collision Dissociation)	MS2	22.5423	60	50.8539	15170	AtH2AZ_Arg-C_on.raw	0/0	1.44488			0	0.009145
High	Sequest HT (A2)	Unambiguous	[K].GTIAGGGVIPHIHK.[S]		1	1	Q9C944	Q9C944	0	2	1	1		HCD (High Energy Collision Dissociation)	MS2	0	60	50.0249	14755	AtH2AZ_Arg-C_on.raw	0/0	0.779502			0	0.0004746
High	Sequest HT (A2)	Unambiguous	[K].GTIAGGGVIPHIHK.[S]		1	1	Q9C944	Q9C944	0	3	1	1		HCD (High Energy Collision Dissociation)	MS2	14.2537	60	50.1113	14797	AtH2AZ_Arg-C_on.raw	0/0	3.02773			0	5.967e-06
High	Sequest HT (A2)	Unambiguous	[K].GTIAGGGVIPHIHK.[S]		1	1	Q9C944	Q9C944	0	2	1	1		HCD (High Energy Collision Dissociation)	MS2	14.7559	60	49.8451	14666	AtH2AZ_Arg-C_on.raw	0/0	1.35341			0	0.0002025
High	Sequest HT (A2)	Unambiguous	[K].GTIAGGGVIPHIHK.[S]		1	1	Q9C944	Q9C944	0	4	1	1		HCD (High Energy Collision Dissociation)	MS2	16.352	60	50.1243	14804	AtH2AZ_Arg-C_on.raw	0/0	1.52426			0	0.002169
High	Sequest HT (A2)	Unambiguous	[K].GTIAGGGVIPHIHK.[S]		1	1	Q9C944	Q9C944	0	2	1	1		HCD (High Energy Collision Dissociation)	MS2	8.36632	60	50.1987	14840	AtH2AZ_Arg-C_on.raw	0/0	0.642972			0	0.000433
High	Sequest HT (A2)	Unambiguous	[K].GTIAGGGVIPHIHK.[S]		1	1	Q9C944	Q9C944	0	3	1	1		HCD (High Energy Collision Dissociation)	MS2	6.52386	60	50.2807	14880	AtH2AZ_Arg-C_on.raw	0/0	2.53263			0	3.318e-05
High	Sequest HT (A2)	Unambiguous	[K].GTIAGGGVIPHIHK.[S]		1	1	Q9C944	Q9C944	0	4	1	1		HCD (High Energy Collision Dissociation)	MS2	15.9217	60	50.3023	14891	AtH2AZ_Arg-C_on.raw	0/0	2.03971			0	0.008019
High	Sequest HT (A2)	Unambiguous	[K].GTIAGGGVIPHIHK.[S]		1	1	Q9C944	Q9C944	0	2	1	1		HCD (High Energy Collision Dissociation)	MS2	0	60	50.3772	14928	AtH2AZ_Arg-C_on.raw	0/0	0.757424			0	0.007501
High	Sequest HT (A2)	Unambiguous	[K].GTIAGGGVIPHIHK.[S]		1	1	Q9C944	Q9C944	0	3	1	1		HCD (High Energy Collision Dissociation)	MS2	24.2153	60	50.4552	14967	AtH2AZ_Arg-C_on.raw	0/0	2.33311			0	2.815e-05
High	Sequest HT (A2)	Unambiguous	[K].GTIAGGGVIPHIHK.[S]		1	1	Q9C944	Q9C944	0	4	1	1		HCD (High Energy Collision Dissociation)	MS2	19.611	60	50.4828	14982	AtH2AZ_Arg-C_on.raw	0/0	1.91353			0	0.01336
High	Sequest HT (A2)	Unambiguous	[K].GTIAGGGVIPHIHK.[S]		1	1	Q9C944	Q9C944	0	3	1	1		HCD (High Energy Collision Dissociation)	MS2	1.49508	60	49.5958	14541	AtH2AZ_Arg-C_on.raw	0/0	3.11138			0	1.247e-06
High	Sequest HT (A2)	Unambiguous	[K].GTIAGGGVIPHIHK.[S]		1	1	Q9C944	Q9C944	0	4	1	1		HCD (High Energy Collision Dissociation)	MS2	13.6221	59.5749	49.6073	14547	AtH2AZ_Arg-C_on.raw	0/0	2.02002			0	0.001506
High	Sequest HT (A2)	Unambiguous	[K].GTIAGGGVIPHIHK.[S]		1	1	Q9C944	Q9C944	0	4	1	1		HCD (High Energy Collision Dissociation)	MS2	7.59348	36.4862	49.4387	14460	AtH2AZ_Arg-C_on.raw	0/0	2.52474			0	0.000673
High	Sequest HT (A2)	Unambiguous	[K].GTIAGGGVIPHIHK.[S]		1	1	Q9C944	Q9C944	0	2	1	1		HCD (High Energy Collision Dissociation)	MS2	0	60	49.4774	14479	AtH2AZ_Arg-C_on.raw	0/0	1.64637			0	9.702e-06
High	Sequest HT (A2)	Unambiguous	[K].GTIAGGGVIPHIHK.[S]		1	1	Q9C944	Q9C944	0	3	1	1		HCD (High Energy Collision Dissociation)	MS2	2.08432	32.5365	49.4216	14452	AtH2AZ_Arg-C_on.raw	0/0	4.06362			0	6.582e-07
High	Sequest HT (A2)	Unambiguous	[K].GTIAGGGVIPHIHK.[S]		1	1	Q9C944	Q9C944	0	2	1	1		HCD (High Energy Collision Dissociation)	MS2	16.4008	60	49.6664	14578	AtH2AZ_Arg-C_on.raw	0/0	0.675554			0	0.003011
High	Sequest HT (A2)	Unambiguous	[K].GTIAGGGVIPHIHK.[S]		1	1	Q9C944	Q9C944	0	4	1	1		HCD (High Energy Collision Dissociation)	MS2	16.8111	60	49.7756	14632	AtH2AZ_Arg-C_on.raw	0/0	1.97048			0	0.000726
High	Sequest HT (A2)	Unambiguous	[K].GTIAGGGVIPHIHK.[S]		1	1	Q9C944	Q9C944	0	3	1	1		HCD (High Energy Collision Dissociation)	MS2	5.62763	60	49.7641	14626	AtH2AZ_Arg-C_on.raw	0/0	3.04122			0	5.52e-06
High	Sequest HT (A2)	Unambiguous	[K].GTIAGGGVIPHIHK.[S]		1	1	Q9C944	Q9C944	0	3	1	1		HCD (High Energy Collision Dissociation)	MS2	42.011	60	56.7059	18006	AtH2AZ_Arg-C_on.raw	0/0	1.22321	1.23382e+07	56.4841	0.001185	0.04423
High	Sequest HT (A2)	Unambiguous	[K].GTIAGGGVIPHIHK.[S]		1	1	Q9C944	Q9C944	0	2	1	1		HCD (High Energy Collision Dissociation)	MS2	23.3502	60	50.5596	15022	AtH2AZ_Arg-C_on.raw	0/0	0.358527			0.006569	0.1728
High	Sequest HT (A2)	Unambiguous	[K].GTIAGGGVIPHIHK.[S]		1	1	Q9C944	Q9C944	0	4	1	1		HCD (High Energy Collision Dissociation)	MS2	31.8934	60	51.3753	15433	AtH2AZ_Arg-C_on.raw	0/0	0.680985			0.008511	0.2142
Medium	Sequest HT (A2)	Unambiguous	[K].GTIAGGGVIPHIHK.[S]		1	1	Q9C944	Q9C944	0	4	1	1		HCD (High Energy Collision Dissociation)	MS2	24.8599	60	51.2039	15347	AtH2AZ_Arg-C_on.raw	0/0	1.45574			0.0143	0.2807
Medium	Sequest HT (A2)	Unambiguous	[K].GTIAGGGVIPHIHK.[S]		1	1	Q9C944	Q9C944	0	3	1	1		HCD (High Energy Collision Dissociation)	MS2	63.876	60	54.5503	16996	AtH2AZ_Arg-C_on.raw	0/0	0.417799			0.01615	0.32
Medium	Sequest HT (A2)	Unambiguous	[K].GTIAGGGVIPHIHK.[S]		1	1	Q9C944	Q9C944	0	2	1	1		HCD (High Energy Collision Dissociation)	MS2	65.1374	60	50.773	15128	AtH2AZ_Arg-C_on.raw	0/0	0.529289			0.03792	0.4213
[R].GDEELDTLIKGTIAGGGVIPHIHK.[S]			0.000194938	0	1	1	10	Q9C944	Q9C944 [102-125]	1	2470.33	4.85157	H2A.Z-specific
Confidence	Identifying Node	PSM Ambiguity	Annotated Sequence	Modifications	# Protein Groups	# Proteins	Master Protein Accessions	Protein Accessions	# Missed Cleavages	Charge	DeltaScore	Search Engine Rank		Activation Type	MS Order	Isolation Interference [%]	Ion Inject Time [ms]	RT [min]	First Scan	Spectrum File	Ions Matched	XCorr	Area	Apex RT [min]	Percolator q-Value	Percolator PEP
High	Sequest HT (A2)	Unambiguous	[R].GDEELDTLIKGTIAGGGVIPHIHK.[S]		1	1	Q9C944	Q9C944	1	4	0.9745	1		HCD (High Energy Collision Dissociation)	MS2	8.28374	60	77.8629	26985	AtH2AZ_Arg-C_on.raw	0/0	2.73727			0	2.975e-05
High	Sequest HT (A2)	Unambiguous	[R].GDEELDTLIKGTIAGGGVIPHIHK.[S]		1	1	Q9C944	Q9C944	1	4	0.9629	1		HCD (High Energy Collision Dissociation)	MS2	1.36903	48.0658	78.0333	27035	AtH2AZ_Arg-C_on.raw	0/0	3.77271	2.34971e+07	78.0378	0	5.283e-08
High	Sequest HT (A2)	Unambiguous	[R].GDEELDTLIKGTIAGGGVIPHIHK.[S]		1	1	Q9C944	Q9C944	1	3	0.9643	1		HCD (High Energy Collision Dissociation)	MS2	0	60	78.0786	27047	AtH2AZ_Arg-C_on.raw	0/0	1.40062	2.97566e+06	78.0695	0	0.0005767
High	Sequest HT (A2)	Unambiguous	[R].GDEELDTLIKGTIAGGGVIPHIHK.[S]		1	1	Q9C944	Q9C944	1	4	0.9423	1		HCD (High Energy Collision Dissociation)	MS2	1.64661	60	78.2052	27081	AtH2AZ_Arg-C_on.raw	0/0	4.85157	4.31425e+07	78.2039	0	2.181e-08
High	Sequest HT (A2)	Unambiguous	[R].GDEELDTLIKGTIAGGGVIPHIHK.[S]		1	1	Q9C944	Q9C944	1	3	0.9706	1		HCD (High Energy Collision Dissociation)	MS2	0	60	78.2524	27092	AtH2AZ_Arg-C_on.raw	0/0	2.03631	1.22218e+06	78.2488	0	8.732e-05
High	Sequest HT (A2)	Unambiguous	[R].GDEELDTLIKGTIAGGGVIPHIHK.[S]		1	1	Q9C944	Q9C944	1	4	0.8809	1		HCD (High Energy Collision Dissociation)	MS2	2.63137	60	78.3787	27128	AtH2AZ_Arg-C_on.raw	0/0	3.19427	4.31425e+07	78.2039	0	1.587e-06
High	Sequest HT (A2)	Unambiguous	[R].GDEELDTLIKGTIAGGGVIPHIHK.[S]		1	1	Q9C944	Q9C944	1	4	0.8986	1		HCD (High Energy Collision Dissociation)	MS2	10.7168	60	78.5482	27181	AtH2AZ_Arg-C_on.raw	0/0	1.47566			0	0.001312
High	Sequest HT (A2)	Unambiguous	[R].GDEELDTLIKGTIAGGGVIPHIHK.[S]		1	1	Q9C944	Q9C944	1	3	1	1		HCD (High Energy Collision Dissociation)	MS2	15.2702	60	77.907	26997	AtH2AZ_Arg-C_on.raw	0/0	0.247386	2.97566e+06	78.0695	0.004453	0.1165
High	Sequest HT (A2)	Unambiguous	[R].GDEELDTLIKGTIAGGGVIPHIHK.[S]		1	1	Q9C944	Q9C944	1	4	0.8961	1		HCD (High Energy Collision Dissociation)	MS2	37.0543	60	79.0624	27326	AtH2AZ_Arg-C_on.raw	0/0	0.772402			0.008511	0.193
High	Sequest HT (A2)	Unambiguous	[R].GDEELDTLIKGTIAGGGVIPHIHK.[S]		1	1	Q9C944	Q9C944	1	4	0.9383	1		HCD (High Energy Collision Dissociation)	MS2	18.7692	60	78.7183	27231	AtH2AZ_Arg-C_on.raw	0/0	0.808293			0.009361	0.2246
[R].GDEELDTLIKGTIAGGGVIPHIHKSLINK.[S]			0.00260155	0	1	1	3	Q9C944	Q9C944 [102-130]	2	3025.67	2.43116	H2A.Z-specific
Confidence	Identifying Node	PSM Ambiguity	Annotated Sequence	Modifications	# Protein Groups	# Proteins	Master Protein Accessions	Protein Accessions	# Missed Cleavages	Charge	DeltaScore	Search Engine Rank		Activation Type	MS Order	Isolation Interference [%]	Ion Inject Time [ms]	RT [min]	First Scan	Spectrum File	Ions Matched	XCorr	Area	Apex RT [min]	Percolator q-Value	Percolator PEP
High	Sequest HT (A2)	Unambiguous	[R].GDEELDTLIKGTIAGGGVIPHIHKSLINK.[S]		1	1	Q9C944	Q9C944	2	4	1	1		HCD (High Energy Collision Dissociation)	MS2	4.90477	60	77.9837	27017	AtH2AZ_Arg-C_on.raw	0/0	2.43116	6.3191e+06	78.0356	0	2.939e-06
High	Sequest HT (A2)	Unambiguous	[R].GDEELDTLIKGTIAGGGVIPHIHKSLINK.[S]		1	1	Q9C944	Q9C944	2	4	0.7977	1		HCD (High Energy Collision Dissociation)	MS2	0	60	78.1558	27067	AtH2AZ_Arg-C_on.raw	0/0	1.72883	6.3191e+06	78.0356	0	0.0003891
High	Sequest HT (A2)	Unambiguous	[R].GDEELDTLIKGTIAGGGVIPHIHKSLINK.[S]		1	1	Q9C944	Q9C944	2	4	1	1		HCD (High Energy Collision Dissociation)	MS2	76.4328	60	77.8115	26968	AtH2AZ_Arg-C_on.raw	0/0	1.17977	6.3191e+06	78.0356	0	0.004977
[R].GDEELDTLIK.[G]			0.00314609	0	1	1	28	Q9C944	Q9C944 [102-111]	0	1132.57	3.05632	H2A.Z-specific
Confidence	Identifying Node	PSM Ambiguity	Annotated Sequence	Modifications	# Protein Groups	# Proteins	Master Protein Accessions	Protein Accessions	# Missed Cleavages	Charge	DeltaScore	Search Engine Rank		Activation Type	MS Order	Isolation Interference [%]	Ion Inject Time [ms]	RT [min]	First Scan	Spectrum File	Ions Matched	XCorr	Area	Apex RT [min]	Percolator q-Value	Percolator PEP
High	Sequest HT (A2)	Unambiguous	[R].GDEELDTLIK.[G]		1	1	Q9C944	Q9C944	0	2	1	1		HCD (High Energy Collision Dissociation)	MS2	68.8809	60	62.6586	20930	AtH2AZ_Arg-C_on.raw	0/0	2.08559			0	0.001766
High	Sequest HT (A2)	Unambiguous	[R].GDEELDTLIK.[G]		1	1	Q9C944	Q9C944	0	2	1	1		HCD (High Energy Collision Dissociation)	MS2	9.28067	60	62.8314	21004	AtH2AZ_Arg-C_on.raw	0/0	2.47935			0	4.212e-05
High	Sequest HT (A2)	Unambiguous	[R].GDEELDTLIK.[G]		1	1	Q9C944	Q9C944	0	2	0.8241	1		HCD (High Energy Collision Dissociation)	MS2	0	60	62.9999	21080	AtH2AZ_Arg-C_on.raw	0/0	1.98769			0	0.0003973
High	Sequest HT (A2)	Unambiguous	[R].GDEELDTLIK.[G]		1	1	Q9C944	Q9C944	0	2	1	1		HCD (High Energy Collision Dissociation)	MS2	10.2742	60	63.1721	21159	AtH2AZ_Arg-C_on.raw	0/0	1.82415			0	0.0004889
High	Sequest HT (A2)	Unambiguous	[R].GDEELDTLIK.[G]		1	1	Q9C944	Q9C944	0	2	0.8232	1		HCD (High Energy Collision Dissociation)	MS2	0	60	63.3486	21240	AtH2AZ_Arg-C_on.raw	0/0	1.81158			0	0.0002711
High	Sequest HT (A2)	Unambiguous	[R].GDEELDTLIK.[G]		1	1	Q9C944	Q9C944	0	2	0.8214	1		HCD (High Energy Collision Dissociation)	MS2	0	60	63.5205	21321	AtH2AZ_Arg-C_on.raw	0/0	1.39743			0	0.0002003
High	Sequest HT (A2)	Unambiguous	[R].GDEELDTLIK.[G]		1	1	Q9C944	Q9C944	0	2	0.75	1		HCD (High Energy Collision Dissociation)	MS2	0	60	63.6939	21406	AtH2AZ_Arg-C_on.raw	0/0	1.20303			0	0.0007522
High	Sequest HT (A2)	Unambiguous	[R].GDEELDTLIK.[G]		1	1	Q9C944	Q9C944	0	2	0.8451	1		HCD (High Energy Collision Dissociation)	MS2	0	60	62.483	20849	AtH2AZ_Arg-C_on.raw	0/0	2.84271			0	4.207e-06
High	Sequest HT (A2)	Unambiguous	[R].GDEELDTLIK.[G]		1	1	Q9C944	Q9C944	0	2	0.8577	1		HCD (High Energy Collision Dissociation)	MS2	1.18311	60	61.6052	20428	AtH2AZ_Arg-C_on.raw	0/0	2.80593			0	1.148e-05
High	Sequest HT (A2)	Unambiguous	[R].GDEELDTLIK.[G]		1	1	Q9C944	Q9C944	0	2	0.8866	1		HCD (High Energy Collision Dissociation)	MS2	1.81712	60	61.7796	20510	AtH2AZ_Arg-C_on.raw	0/0	2.47289			0	5.207e-06
High	Sequest HT (A2)	Unambiguous	[R].GDEELDTLIK.[G]		1	1	Q9C944	Q9C944	0	2	0.8235	1		HCD (High Energy Collision Dissociation)	MS2	0	60	63.8678	21495	AtH2AZ_Arg-C_on.raw	0/0	1.52552			0	0.001443
High	Sequest HT (A2)	Unambiguous	[R].GDEELDTLIK.[G]		1	1	Q9C944	Q9C944	0	2	0.8889	1		HCD (High Energy Collision Dissociation)	MS2	0	60	62.1304	20679	AtH2AZ_Arg-C_on.raw	0/0	2.25092			0	0.0001546
High	Sequest HT (A2)	Unambiguous	[R].GDEELDTLIK.[G]		1	1	Q9C944	Q9C944	0	2	0.8771	1		HCD (High Energy Collision Dissociation)	MS2	5.36132	60	62.3043	20761	AtH2AZ_Arg-C_on.raw	0/0	2.35909			0	3.074e-05
High	Sequest HT (A2)	Unambiguous	[R].GDEELDTLIK.[G]		1	1	Q9C944	Q9C944	0	2	0.898	1		HCD (High Energy Collision Dissociation)	MS2	0	60	61.9576	20594	AtH2AZ_Arg-C_on.raw	0/0	2.54799			0	4.94e-05
High	Sequest HT (A2)	Unambiguous	[R].GDEELDTLIK.[G]		1	1	Q9C944	Q9C944	0	2	0.7891	1		HCD (High Energy Collision Dissociation)	MS2		60	64.0424	21581	AtH2AZ_Arg-C_on.raw	0/0	1.28345			0	0.001985
High	Sequest HT (A2)	Unambiguous	[R].GDEELDTLIK.[G]		1	1	Q9C944	Q9C944	0	2	1	1		HCD (High Energy Collision Dissociation)	MS2	41.3999	60	64.2157	21663	AtH2AZ_Arg-C_on.raw	0/0	1.13479			0	0.01957
High	Sequest HT (A2)	Unambiguous	[R].GDEELDTLIK.[G]		1	1	Q9C944	Q9C944	0	2	0.6711	1		HCD (High Energy Collision Dissociation)	MS2	19.8324	60	64.3928	21747	AtH2AZ_Arg-C_on.raw	0/0	0.757943			0	0.02063
High	Sequest HT (A2)	Unambiguous	[R].GDEELDTLIK.[G]		1	1	Q9C944	Q9C944	0	2	0.8904	1		HCD (High Energy Collision Dissociation)	MS2	0.842314	49.4183	61.4298	20345	AtH2AZ_Arg-C_on.raw	0/0	3.00843			0	1.112e-05
High	Sequest HT (A2)	Unambiguous	[R].GDEELDTLIK.[G]		1	1	Q9C944	Q9C944	0	2	0.8554	1		HCD (High Energy Collision Dissociation)	MS2	11.5504	60	60.7336	20015	AtH2AZ_Arg-C_on.raw	0/0	2.42428			0	2.827e-05
High	Sequest HT (A2)	Unambiguous	[R].GDEELDTLIK.[G]		1	1	Q9C944	Q9C944	0	2	0.9052	1		HCD (High Energy Collision Dissociation)	MS2	1.10161	12.2775	60.9091	20101	AtH2AZ_Arg-C_on.raw	0/0	3.05632	3.87341e+08	61.0392	0	4.097e-05
High	Sequest HT (A2)	Unambiguous	[R].GDEELDTLIK.[G]		1	1	Q9C944	Q9C944	0	2	0.8754	1		HCD (High Energy Collision Dissociation)	MS2	0.398247	5.97032	61.0855	20182	AtH2AZ_Arg-C_on.raw	0/0	3.05414	3.87341e+08	61.0392	0	2.939e-05
High	Sequest HT (A2)	Unambiguous	[R].GDEELDTLIK.[G]		1	1	Q9C944	Q9C944	0	2	0.8966	1		HCD (High Energy Collision Dissociation)	MS2	0.889622	13.5824	61.2564	20261	AtH2AZ_Arg-C_on.raw	0/0	2.90096	3.87341e+08	61.0392	0	0.000337
High	Sequest HT (A2)	Unambiguous	[R].GDEELDTLIK.[G]		1	1	Q9C944	Q9C944	0	2	0.6301	1		HCD (High Energy Collision Dissociation)	MS2	22.1817	60	65.2059	22144	AtH2AZ_Arg-C_on.raw	0/0	0.734924			0.001185	0.07392
High	Sequest HT (A2)	Unambiguous	[R].GDEELDTLIK.[G]		1	1	Q9C944	Q9C944	0	2	1	1		HCD (High Energy Collision Dissociation)	MS2	0	60	66.0392	22534	AtH2AZ_Arg-C_on.raw	0/0	0.806811			0.001185	0.05044
High	Sequest HT (A2)	Unambiguous	[R].GDEELDTLIK.[G]		1	1	Q9C944	Q9C944	0	2	0.5821	1		HCD (High Energy Collision Dissociation)	MS2	0	60	66.2379	22625	AtH2AZ_Arg-C_on.raw	0/0	0.665541			0.004453	0.143
High	Sequest HT (A2)	Unambiguous	[R].GDEELDTLIK.[G]		1	1	Q9C944	Q9C944	0	2	1	1		HCD (High Energy Collision Dissociation)	MS2	0	60	60.557	19928	AtH2AZ_Arg-C_on.raw	0/0	0.494509			0.008511	0.1877
Medium	Sequest HT (A2)	Unambiguous	[R].GDEELDTLIK.[G]		1	1	Q9C944	Q9C944	0	2	0.5	1		HCD (High Energy Collision Dissociation)	MS2	0	60	72.2529	25289	AtH2AZ_Arg-C_on.raw	0/0	0.499382			0.02199	0.3499
Medium	Sequest HT (A2)	Unambiguous	[R].GDEELDTLIK.[G]		1	1	Q9C944	Q9C944	0	2	0.5797	1		HCD (High Energy Collision Dissociation)	MS2	31.5766	60	68.4269	23621	AtH2AZ_Arg-C_on.raw	0/0	0.69402			0.04539	0.459
[K].GAKGLIMGKPSGSDKDK.[D]	1xOxidation [M7]		0.179032	0	1	1	1	Q9C944	Q9C944 [5-21]	2	1704.89	0.661227	H2A.Z-specific
Confidence	Identifying Node	PSM Ambiguity	Annotated Sequence	Modifications	# Protein Groups	# Proteins	Master Protein Accessions	Protein Accessions	# Missed Cleavages	Charge	DeltaScore	Search Engine Rank		Activation Type	MS Order	Isolation Interference [%]	Ion Inject Time [ms]	RT [min]	First Scan	Spectrum File	Ions Matched	XCorr	Area	Apex RT [min]	Percolator q-Value	Percolator PEP
High	Sequest HT (A2)	Unambiguous	[K].GAKGLImGKPSGSDKDK.[D]	M7(Oxidation)	1	1	Q9C944	Q9C944	2	4	0.3636	1		HCD (High Energy Collision Dissociation)	MS2	32.2159	60	30.9936	7371	AtH2AZ_Arg-C_on.raw	0/0	0.661227	534306	30.9797	0	0.01006
[K].GLIMGKPSGSDK.[D]	1xOxidation [M4]		0.00276447	0	1	1	15	Q9C944	Q9C944 [8-19]	0	1205.62	2.56855
Confidence	Identifying Node	PSM Ambiguity	Annotated Sequence	Modifications	# Protein Groups	# Proteins	Master Protein Accessions	Protein Accessions	# Missed Cleavages	Charge	DeltaScore	Search Engine Rank		Activation Type	MS Order	Isolation Interference [%]	Ion Inject Time [ms]	RT [min]	First Scan	Spectrum File	Ions Matched	XCorr	Area	Apex RT [min]	Percolator q-Value	Percolator PEP
High	Sequest HT (A2)	Unambiguous	[K].GLImGKPSGSDK.[D]	M4(Oxidation)	1	1	Q9C944	Q9C944	0	3	1	1		HCD (High Energy Collision Dissociation)	MS2	11.6065	60	36.6085	9431	AtH2AZ_Arg-C_on.raw	0/0	2.34609	1.6991e+07	36.7592	0	5.614e-06
High	Sequest HT (A2)	Unambiguous	[K].GLImGKPSGSDK.[D]	M4(Oxidation)	1	1	Q9C944	Q9C944	0	2	1	1		HCD (High Energy Collision Dissociation)	MS2	3.78089	60	36.649	9449	AtH2AZ_Arg-C_on.raw	0/0	1.68927	6.13895e+06	36.7371	0	0.0004452
High	Sequest HT (A2)	Unambiguous	[K].GLImGKPSGSDK.[D]	M4(Oxidation)	1	1	Q9C944	Q9C944	0	3	1	1		HCD (High Energy Collision Dissociation)	MS2	12.5934	60	36.778	9496	AtH2AZ_Arg-C_on.raw	0/0	2.56855	1.6991e+07	36.7592	0	3.297e-06
High	Sequest HT (A2)	Unambiguous	[K].GLImGKPSGSDK.[D]	M4(Oxidation)	1	1	Q9C944	Q9C944	0	2	1	1		HCD (High Energy Collision Dissociation)	MS2	10.1784	60	36.8216	9516	AtH2AZ_Arg-C_on.raw	0/0	1.69781	6.13895e+06	36.7371	0	0.0005318
High	Sequest HT (A2)	Unambiguous	[K].GLImGKPSGSDK.[D]	M4(Oxidation)	1	1	Q9C944	Q9C944	0	3	1	1		HCD (High Energy Collision Dissociation)	MS2	26.5268	60	36.9472	9567	AtH2AZ_Arg-C_on.raw	0/0	1.88188	1.6991e+07	36.7592	0	0.0003566
High	Sequest HT (A2)	Unambiguous	[K].GLImGKPSGSDK.[D]	M4(Oxidation)	1	1	Q9C944	Q9C944	0	2	1	1		HCD (High Energy Collision Dissociation)	MS2	0	60	36.9963	9590	AtH2AZ_Arg-C_on.raw	0/0	0.793711	6.11088e+06	36.8221	0	0.01729
High	Sequest HT (A2)	Unambiguous	[K].GLImGKPSGSDK.[D]	M4(Oxidation)	1	1	Q9C944	Q9C944	0	3	1	1		HCD (High Energy Collision Dissociation)	MS2	12.4598	60	29.8823	6954	AtH2AZ_Arg-C_on.raw	0/0	1.65613	3.29176e+06	29.8639	0	0.0006425
High	Sequest HT (A2)	Unambiguous	[K].GLImGKPSGSDK.[D]	M4(Oxidation)	1	1	Q9C944	Q9C944	0	2	1	1		HCD (High Energy Collision Dissociation)	MS2	0	60	29.7264	6906	AtH2AZ_Arg-C_on.raw	0/0	0.74393	999659	29.7793	0	0.01981
High	Sequest HT (A2)	Unambiguous	[K].GLImGKPSGSDK.[D]	M4(Oxidation)	1	1	Q9C944	Q9C944	0	3	1	1		HCD (High Energy Collision Dissociation)	MS2	23.758	60	29.7116	6901	AtH2AZ_Arg-C_on.raw	0/0	1.9711	2.81863e+06	29.7539	0	5.052e-05
High	Sequest HT (A2)	Unambiguous	[K].GLImGKPSGSDK.[D]	M4(Oxidation)	1	1	Q9C944	Q9C944	0	2	1	1		HCD (High Energy Collision Dissociation)	MS2	0	60	36.4702	9377	AtH2AZ_Arg-C_on.raw	0/0	0.496334			0.001185	0.05849
High	Sequest HT (A2)	Unambiguous	[K].GLImGKPSGSDK.[D]	M4(Oxidation)	1	1	Q9C944	Q9C944	0	2	1	1		HCD (High Energy Collision Dissociation)	MS2	0	60	29.8983	6960	AtH2AZ_Arg-C_on.raw	0/0	0.740713	1.61636e+06	29.8219	0.001185	0.03398
High	Sequest HT (A2)	Unambiguous	[K].GLImGKPSGSDK.[D]	M4(Oxidation)	1	1	Q9C944	Q9C944	0	3	1	1		HCD (High Energy Collision Dissociation)	MS2	17.8402	60	30.0518	7015	AtH2AZ_Arg-C_on.raw	0/0	0.784681	3.29176e+06	29.8639	0.001185	0.04874
High	Sequest HT (A2)	Unambiguous	[K].GLImGKPSGSDK.[D]	M4(Oxidation)	1	1	Q9C944	Q9C944	0	2	1	1		HCD (High Energy Collision Dissociation)	MS2	0	60	30.0678	7021	AtH2AZ_Arg-C_on.raw	0/0	0.246	1.61636e+06	29.8219	0.00552	0.1499
High	Sequest HT (A2)	Unambiguous	[K].GLImGKPSGSDK.[D]	M4(Oxidation)	1	1	Q9C944	Q9C944	0	3	1	1		HCD (High Energy Collision Dissociation)	MS2	64.3196	60	29.538	6849	AtH2AZ_Arg-C_on.raw	0/0	0.496853	2.81863e+06	29.7539	0.00552	0.1548
Medium	Sequest HT (A2)	Unambiguous	[K].GLImGKPSGSDK.[D]	M4(Oxidation)	1	1	Q9C944	Q9C944	0	3	1	1		HCD (High Energy Collision Dissociation)	MS2	0	60	30.2233	7079	AtH2AZ_Arg-C_on.raw	0/0	0.278658	45364.5	30.3541	0.0315	0.3924
[K].GLIMGKPSGSDK.[D]			0.004927	0	1	1	7	Q9C944	Q9C944 [8-19]	0	1189.62	2.04748
Confidence	Identifying Node	PSM Ambiguity	Annotated Sequence	Modifications	# Protein Groups	# Proteins	Master Protein Accessions	Protein Accessions	# Missed Cleavages	Charge	DeltaScore	Search Engine Rank		Activation Type	MS Order	Isolation Interference [%]	Ion Inject Time [ms]	RT [min]	First Scan	Spectrum File	Ions Matched	XCorr	Area	Apex RT [min]	Percolator q-Value	Percolator PEP
High	Sequest HT (A2)	Unambiguous	[K].GLIMGKPSGSDK.[D]		1	1	Q9C944	Q9C944	0	2	1	1		HCD (High Energy Collision Dissociation)	MS2	5.34876	60	36.6736	9459	AtH2AZ_Arg-C_on.raw	0/0	1.40207	2.58853e+06	36.6871	0	0.0001415
High	Sequest HT (A2)	Unambiguous	[K].GLIMGKPSGSDK.[D]		1	1	Q9C944	Q9C944	0	3	0.9317	1		HCD (High Energy Collision Dissociation)	MS2	13.5821	60	36.6822	9463	AtH2AZ_Arg-C_on.raw	0/0	2.04748			0	9.84e-06
High	Sequest HT (A2)	Unambiguous	[K].GLIMGKPSGSDK.[D]		1	1	Q9C944	Q9C944	0	3	0.9737	1		HCD (High Energy Collision Dissociation)	MS2	4.72467	60	36.86	9532	AtH2AZ_Arg-C_on.raw	0/0	1.90397	6.70962e+06	36.7786	0	2.952e-05
High	Sequest HT (A2)	Unambiguous	[K].GLIMGKPSGSDK.[D]		1	1	Q9C944	Q9C944	0	3	1	1		HCD (High Energy Collision Dissociation)	MS2	0	60	37.0308	9605	AtH2AZ_Arg-C_on.raw	0/0	1.1158			0	0.001895
High	Sequest HT (A2)	Unambiguous	[K].GLIMGKPSGSDK.[D]		1	1	Q9C944	Q9C944	0	2	0.9649	1		HCD (High Energy Collision Dissociation)	MS2	0	60	36.8529	9529	AtH2AZ_Arg-C_on.raw	0/0	1.71323	2.58853e+06	36.6871	0	4.941e-05
High	Sequest HT (A2)	Unambiguous	[K].GLIMGKPSGSDK.[D]		1	1	Q9C944	Q9C944	0	3	1	1		HCD (High Energy Collision Dissociation)	MS2	17.348	60	36.5145	9395	AtH2AZ_Arg-C_on.raw	0/0	0.540049			0.002322	0.08617
High	Sequest HT (A2)	Unambiguous	[K].GLIMGKPSGSDK.[D]		1	1	Q9C944	Q9C944	0	2	1	1		HCD (High Energy Collision Dissociation)	MS2	20.9743	60	36.4981	9389	AtH2AZ_Arg-C_on.raw	0/0	0.242167	2.58853e+06	36.6871	0.008511	0.1832
[K].GAKGLIMGKPSGSDK.[D]	1xOxidation [M7]		0.0382056	0	1	1	4	Q9C944	Q9C944 [5-19]	1	1461.77	1.24706
Confidence	Identifying Node	PSM Ambiguity	Annotated Sequence	Modifications	# Protein Groups	# Proteins	Master Protein Accessions	Protein Accessions	# Missed Cleavages	Charge	DeltaScore	Search Engine Rank		Activation Type	MS Order	Isolation Interference [%]	Ion Inject Time [ms]	RT [min]	First Scan	Spectrum File	Ions Matched	XCorr	Area	Apex RT [min]	Percolator q-Value	Percolator PEP
High	Sequest HT (A2)	Unambiguous	[K].GAKGLImGKPSGSDK.[D]	M7(Oxidation)	1	1	Q9C944	Q9C944	1	3	1	1		HCD (High Energy Collision Dissociation)	MS2	14.5032	60	33.9013	8386	AtH2AZ_Arg-C_on.raw	0/0	1.24706	1.97467e+06	33.9332	0	0.0004853
High	Sequest HT (A2)	Unambiguous	[K].GAKGLImGKPSGSDK.[D]	M7(Oxidation)	1	1	Q9C944	Q9C944	1	3	1	1		HCD (High Energy Collision Dissociation)	MS2	15.2245	60	33.7285	8318	AtH2AZ_Arg-C_on.raw	0/0	0.388548	1.36249e+06	33.7956	0.004453	0.1299
Medium	Sequest HT (A2)	Unambiguous	[K].GAKGLImGKPSGSDK.[D]	M7(Oxidation)	1	1	Q9C944	Q9C944	1	3	1	1		HCD (High Energy Collision Dissociation)	MS2	34.9292	60	34.1341	8483	AtH2AZ_Arg-C_on.raw	0/0	0.238032	1.97467e+06	33.9332	0.04539	0.4609
Medium	Sequest HT (A2)	Unambiguous	[K].GAKGLImGKPSGSDK.[D]	M7(Oxidation)	1	1	Q9C944	Q9C944	1	4	1	1		HCD (High Energy Collision Dissociation)	MS2	34.1944	60	33.8723	8375	AtH2AZ_Arg-C_on.raw	0/0	0.813467	1.54231e+06	33.917	0.04788	0.4684
[K].GLIMGKPSGSDKDK.[D]	1xOxidation [M4]		0.00429578	0	1	1	7	Q9C944	Q9C944 [8-21]	1	1448.74	2.39328
Confidence	Identifying Node	PSM Ambiguity	Annotated Sequence	Modifications	# Protein Groups	# Proteins	Master Protein Accessions	Protein Accessions	# Missed Cleavages	Charge	DeltaScore	Search Engine Rank		Activation Type	MS Order	Isolation Interference [%]	Ion Inject Time [ms]	RT [min]	First Scan	Spectrum File	Ions Matched	XCorr	Area	Apex RT [min]	Percolator q-Value	Percolator PEP
High	Sequest HT (A2)	Unambiguous	[K].GLImGKPSGSDKDK.[D]	M4(Oxidation)	1	1	Q9C944	Q9C944	1	3	1	1		HCD (High Energy Collision Dissociation)	MS2	0	60	26.9354	6056	AtH2AZ_Arg-C_on.raw	0/0	0.964061			0	0.003816
High	Sequest HT (A2)	Unambiguous	[K].GLImGKPSGSDKDK.[D]	M4(Oxidation)	1	1	Q9C944	Q9C944	1	3	1	1		HCD (High Energy Collision Dissociation)	MS2	0	60	27.1107	6116	AtH2AZ_Arg-C_on.raw	0/0	0.78811	1.07158e+06	27.0077	0	0.006548
High	Sequest HT (A2)	Unambiguous	[K].GLImGKPSGSDKDK.[D]	M4(Oxidation)	1	1	Q9C944	Q9C944	1	3	1	1		HCD (High Energy Collision Dissociation)	MS2	3.43991	60	32.9886	8021	AtH2AZ_Arg-C_on.raw	0/0	1.98468	6.26248e+06	33.1467	0	7.644e-05
High	Sequest HT (A2)	Unambiguous	[K].GLImGKPSGSDKDK.[D]	M4(Oxidation)	1	1	Q9C944	Q9C944	1	3	1	1		HCD (High Energy Collision Dissociation)	MS2	0	60	33.1644	8088	AtH2AZ_Arg-C_on.raw	0/0	2.39328	6.26248e+06	33.1467	0	7.602e-06
High	Sequest HT (A2)	Unambiguous	[K].GLImGKPSGSDKDK.[D]	M4(Oxidation)	1	1	Q9C944	Q9C944	1	3	1	1		HCD (High Energy Collision Dissociation)	MS2	24.4888	60	33.3327	8155	AtH2AZ_Arg-C_on.raw	0/0	1.2548	6.26248e+06	33.1467	0	0.003458
High	Sequest HT (A2)	Unambiguous	[K].GLImGKPSGSDKDK.[D]	M4(Oxidation)	1	1	Q9C944	Q9C944	1	2	1	1		HCD (High Energy Collision Dissociation)	MS2	0	60	33.1443	8078	AtH2AZ_Arg-C_on.raw	0/0	0.753069	362632	33.1364	0.001185	0.04257
Medium	Sequest HT (A2)	Unambiguous	[K].GLImGKPSGSDKDK.[D]	M4(Oxidation)	1	1	Q9C944	Q9C944	1	2	1	1		HCD (High Energy Collision Dissociation)	MS2	18.8549	60	32.9729	8014	AtH2AZ_Arg-C_on.raw	0/0	0.246762			0.01518	0.311
[K].GLIMGKPSGSDKDK.[D]			0.0699852	0	1	1	2	Q9C944	Q9C944 [8-21]	1	1432.75	1.6027
Confidence	Identifying Node	PSM Ambiguity	Annotated Sequence	Modifications	# Protein Groups	# Proteins	Master Protein Accessions	Protein Accessions	# Missed Cleavages	Charge	DeltaScore	Search Engine Rank		Activation Type	MS Order	Isolation Interference [%]	Ion Inject Time [ms]	RT [min]	First Scan	Spectrum File	Ions Matched	XCorr	Area	Apex RT [min]	Percolator q-Value	Percolator PEP
High	Sequest HT (A2)	Unambiguous	[K].GLIMGKPSGSDKDK.[D]		1	1	Q9C944	Q9C944	1	3	0.7752	1		HCD (High Energy Collision Dissociation)	MS2	0	60	33.0561	8044	AtH2AZ_Arg-C_on.raw	0/0	1.29183	2.59685e+06	33.1248	0	0.001556
High	Sequest HT (A2)	Unambiguous	[K].GLIMGKPSGSDKDK.[D]		1	1	Q9C944	Q9C944	1	3	1	1		HCD (High Energy Collision Dissociation)	MS2	9.64444	60	33.2312	8116	AtH2AZ_Arg-C_on.raw	0/0	1.6027	2.59685e+06	33.1248	0	0.002134
[K].SLINKSAKE.[-]			0.0109473	0	1	1	9	Q9C944	Q9C944 [126-134]	2	989.563	2.46724	H2A.Z-specific
Confidence	Identifying Node	PSM Ambiguity	Annotated Sequence	Modifications	# Protein Groups	# Proteins	Master Protein Accessions	Protein Accessions	# Missed Cleavages	Charge	DeltaScore	Search Engine Rank		Activation Type	MS Order	Isolation Interference [%]	Ion Inject Time [ms]	RT [min]	First Scan	Spectrum File	Ions Matched	XCorr	Area	Apex RT [min]	Percolator q-Value	Percolator PEP
High	Sequest HT (A2)	Unambiguous	[K].SLINKSAKE.[-]		1	1	Q9C944	Q9C944	2	3	0.9312	1		HCD (High Energy Collision Dissociation)	MS2	14.6448	60	27.127	6122	AtH2AZ_Arg-C_on.raw	0/0	2.46724			0	0.0001809
High	Sequest HT (A2)	Unambiguous	[K].SLINKSAKE.[-]		1	1	Q9C944	Q9C944	2	2	0.9648	1		HCD (High Energy Collision Dissociation)	MS2	0.809714	60	27.2593	6166	AtH2AZ_Arg-C_on.raw	0/0	1.98697	9.14696e+06	27.2161	0	4.471e-05
High	Sequest HT (A2)	Unambiguous	[K].SLINKSAKE.[-]		1	1	Q9C944	Q9C944	2	3	0.8789	1		HCD (High Energy Collision Dissociation)	MS2	11.8908	60	27.2995	6181	AtH2AZ_Arg-C_on.raw	0/0	2.22897			0	0.0005905
High	Sequest HT (A2)	Unambiguous	[K].SLINKSAKE.[-]		1	1	Q9C944	Q9C944	2	2	0.988	1		HCD (High Energy Collision Dissociation)	MS2	5.32748	60	27.4312	6221	AtH2AZ_Arg-C_on.raw	0/0	1.67315	9.14696e+06	27.2161	0	0.0003493
High	Sequest HT (A2)	Unambiguous	[K].SLINKSAKE.[-]		1	1	Q9C944	Q9C944	2	3	0.9403	1		HCD (High Energy Collision Dissociation)	MS2	19.2511	60	27.4696	6232	AtH2AZ_Arg-C_on.raw	0/0	2.01246	1.88549e+07	27.2865	0	0.0003723
High	Sequest HT (A2)	Unambiguous	[K].SLINKSAKE.[-]		1	1	Q9C944	Q9C944	2	2	0.9797	1		HCD (High Energy Collision Dissociation)	MS2	1.75797	60	27.0857	6106	AtH2AZ_Arg-C_on.raw	0/0	1.97471	9.14696e+06	27.2161	0	8.933e-05
High	Sequest HT (A2)	Unambiguous	[K].SLINKSAKE.[-]		1	1	Q9C944	Q9C944	2	2	0.8636	1		HCD (High Energy Collision Dissociation)	MS2	14.2033	60	27.6052	6270	AtH2AZ_Arg-C_on.raw	0/0	0.441337			0.009361	0.2358
Medium	Sequest HT (A2)	Unambiguous	[K].SLINKSAKE.[-]		1	1	Q9C944	Q9C944	2	2	0.8571	1		HCD (High Energy Collision Dissociation)	MS2	31.7372	60	26.9148	6050	AtH2AZ_Arg-C_on.raw	0/0	0.21355			0.0143	0.2713
Medium	Sequest HT (A2)	Unambiguous	[K].SLINKSAKE.[-]		1	1	Q9C944	Q9C944	2	3	0.7963	1		HCD (High Energy Collision Dissociation)	MS2	48.6347	60	26.9517	6062	AtH2AZ_Arg-C_on.raw	0/0	0.537598			0.0143	0.2636
[K].GLIMGKPSGSDKDKDK.[K]	1xOxidation [M4]		0.000169942	0	1	1	25	Q9C944	Q9C944 [8-23]	2	1691.86	4.55975
Confidence	Identifying Node	PSM Ambiguity	Annotated Sequence	Modifications	# Protein Groups	# Proteins	Master Protein Accessions	Protein Accessions	# Missed Cleavages	Charge	DeltaScore	Search Engine Rank		Activation Type	MS Order	Isolation Interference [%]	Ion Inject Time [ms]	RT [min]	First Scan	Spectrum File	Ions Matched	XCorr	Area	Apex RT [min]	Percolator q-Value	Percolator PEP
High	Sequest HT (A2)	Unambiguous	[K].GLImGKPSGSDKDKDK.[K]	M4(Oxidation)	1	1	Q9C944	Q9C944	2	4	1	1		HCD (High Energy Collision Dissociation)	MS2	6.28857	60	83.3522	28418	AtH2AZ_Arg-C_on.raw	0/0	2.20628	2.55926e+06	83.3583	0	0.003025
High	Sequest HT (A2)	Unambiguous	[K].GLImGKPSGSDKDKDK.[K]	M4(Oxidation)	1	1	Q9C944	Q9C944	2	3	1	1		HCD (High Energy Collision Dissociation)	MS2	21.2115	60	83.3552	28420	AtH2AZ_Arg-C_on.raw	0/0	2.12446	2.16979e+06	83.3534	0	0.0002665
High	Sequest HT (A2)	Unambiguous	[K].GLImGKPSGSDKDKDK.[K]	M4(Oxidation)	1	1	Q9C944	Q9C944	2	3	1	1		HCD (High Energy Collision Dissociation)	MS2	7.03621	60	30.1197	7041	AtH2AZ_Arg-C_on.raw	0/0	3.30602	6.55387e+07	30.2968	0	3.679e-07
High	Sequest HT (A2)	Unambiguous	[K].GLImGKPSGSDKDKDK.[K]	M4(Oxidation)	1	1	Q9C944	Q9C944	2	4	1	1		HCD (High Energy Collision Dissociation)	MS2	6.06117	60	30.1833	7066	AtH2AZ_Arg-C_on.raw	0/0	4.55975			0	1.68e-08
High	Sequest HT (A2)	Unambiguous	[K].GLImGKPSGSDKDKDK.[K]	M4(Oxidation)	1	1	Q9C944	Q9C944	2	2	1	1		HCD (High Energy Collision Dissociation)	MS2	0	60	30.2617	7096	AtH2AZ_Arg-C_on.raw	0/0	1.51045	4.63938e+06	30.3063	0	0.0007572
High	Sequest HT (A2)	Unambiguous	[K].GLImGKPSGSDKDKDK.[K]	M4(Oxidation)	1	1	Q9C944	Q9C944	2	3	1	1		HCD (High Energy Collision Dissociation)	MS2	5.11118	60	30.291	7106	AtH2AZ_Arg-C_on.raw	0/0	4.33468	6.55387e+07	30.2968	0	4.522e-08
High	Sequest HT (A2)	Unambiguous	[K].GLImGKPSGSDKDKDK.[K]	M4(Oxidation)	1	1	Q9C944	Q9C944	2	4	1	1		HCD (High Energy Collision Dissociation)	MS2	4.46617	33.985	30.3576	7133	AtH2AZ_Arg-C_on.raw	0/0	3.99606	8.28314e+07	30.3176	0	1.158e-06
High	Sequest HT (A2)	Unambiguous	[K].GLImGKPSGSDKDKDK.[K]	M4(Oxidation)	1	1	Q9C944	Q9C944	2	2	1	1		HCD (High Energy Collision Dissociation)	MS2	0	60	30.4346	7161	AtH2AZ_Arg-C_on.raw	0/0	1.05309	4.63938e+06	30.3063	0	0.01874
High	Sequest HT (A2)	Unambiguous	[K].GLImGKPSGSDKDKDK.[K]	M4(Oxidation)	1	1	Q9C944	Q9C944	2	3	1	1		HCD (High Energy Collision Dissociation)	MS2	8.16844	60	30.4606	7172	AtH2AZ_Arg-C_on.raw	0/0	3.05319	6.55387e+07	30.2968	0	3.185e-07
High	Sequest HT (A2)	Unambiguous	[K].GLImGKPSGSDKDKDK.[K]	M4(Oxidation)	1	1	Q9C944	Q9C944	2	4	1	1		HCD (High Energy Collision Dissociation)	MS2	8.31712	60	30.5294	7201	AtH2AZ_Arg-C_on.raw	0/0	3.72363	8.28314e+07	30.3176	0	4.147e-08
High	Sequest HT (A2)	Unambiguous	[K].GLImGKPSGSDKDKDK.[K]	M4(Oxidation)	1	1	Q9C944	Q9C944	2	4	1	1		HCD (High Energy Collision Dissociation)	MS2	1.93774	60	24.8213	5506	AtH2AZ_Arg-C_on.raw	0/0	1.6747	7.99173e+06	24.848	0	6.942e-05
High	Sequest HT (A2)	Unambiguous	[K].GLImGKPSGSDKDKDK.[K]	M4(Oxidation)	1	1	Q9C944	Q9C944	2	3	1	1		HCD (High Energy Collision Dissociation)	MS2	1.90725	60	24.848	5515	AtH2AZ_Arg-C_on.raw	0/0	0.432989	4.03872e+06	24.8672	0	0.02822
High	Sequest HT (A2)	Unambiguous	[K].GLImGKPSGSDKDKDK.[K]	M4(Oxidation)	1	1	Q9C944	Q9C944	2	4	1	1		HCD (High Energy Collision Dissociation)	MS2	5.13088	60	24.9896	5554	AtH2AZ_Arg-C_on.raw	0/0	2.17115	1.07514e+07	24.9953	0	0.0004584
High	Sequest HT (A2)	Unambiguous	[K].GLImGKPSGSDKDKDK.[K]	M4(Oxidation)	1	1	Q9C944	Q9C944	2	3	1	1		HCD (High Energy Collision Dissociation)	MS2	3.64178	60	25.0148	5565	AtH2AZ_Arg-C_on.raw	0/0	1.62678	6.37154e+06	24.9835	0	0.0003334
High	Sequest HT (A2)	Unambiguous	[K].GLImGKPSGSDKDKDK.[K]	M4(Oxidation)	1	1	Q9C944	Q9C944	2	3	1	1		HCD (High Energy Collision Dissociation)	MS2	8.04439	60	30.6286	7240	AtH2AZ_Arg-C_on.raw	0/0	1.9862			0	0.0005463
High	Sequest HT (A2)	Unambiguous	[K].GLImGKPSGSDKDKDK.[K]	M4(Oxidation)	1	1	Q9C944	Q9C944	2	4	1	1		HCD (High Energy Collision Dissociation)	MS2	15.3005	60	30.7012	7268	AtH2AZ_Arg-C_on.raw	0/0	2.02695			0	0.0001388
High	Sequest HT (A2)	Unambiguous	[K].GLImGKPSGSDKDKDK.[K]	M4(Oxidation)	1	1	Q9C944	Q9C944	2	3	1	1		HCD (High Energy Collision Dissociation)	MS2	9.00451	60	30.8012	7306	AtH2AZ_Arg-C_on.raw	0/0	1.24672			0	0.001076
High	Sequest HT (A2)	Unambiguous	[K].GLImGKPSGSDKDKDK.[K]	M4(Oxidation)	1	1	Q9C944	Q9C944	2	4	1	1		HCD (High Energy Collision Dissociation)	MS2	21.2999	60	30.8727	7329	AtH2AZ_Arg-C_on.raw	0/0	1.77635			0	0.000216
High	Sequest HT (A2)	Unambiguous	[K].GLImGKPSGSDKDKDK.[K]	M4(Oxidation)	1	1	Q9C944	Q9C944	2	3	1	1		HCD (High Energy Collision Dissociation)	MS2	6.80223	60	31.1429	7420	AtH2AZ_Arg-C_on.raw	0/0	0.288172			0.001185	0.03886
High	Sequest HT (A2)	Unambiguous	[K].GLImGKPSGSDKDKDK.[K]	M4(Oxidation)	1	1	Q9C944	Q9C944	2	4	1	1		HCD (High Energy Collision Dissociation)	MS2	27.2233	60	25.1628	5601	AtH2AZ_Arg-C_on.raw	0/0	0.867198	1.15303e+06	25.164	0.001185	0.05158
High	Sequest HT (A2)	Unambiguous	[K].GLImGKPSGSDKDKDK.[K]	M4(Oxidation)	1	1	Q9C944	Q9C944	2	3	1	1		HCD (High Energy Collision Dissociation)	MS2	0	60	25.1861	5607	AtH2AZ_Arg-C_on.raw	0/0	0.0442029	6.37154e+06	24.9835	0.003437	0.1075
High	Sequest HT (A2)	Unambiguous	[K].GLImGKPSGSDKDKDK.[K]	M4(Oxidation)	1	1	Q9C944	Q9C944	2	3	1	1		HCD (High Energy Collision Dissociation)	MS2	8.96156	60	30.975	7362	AtH2AZ_Arg-C_on.raw	0/0	0.648263			0.004453	0.1198
High	Sequest HT (A2)	Unambiguous	[K].GLImGKPSGSDKDKDK.[K]	M4(Oxidation)	1	1	Q9C944	Q9C944	2	4	1	1		HCD (High Energy Collision Dissociation)	MS2	36.6243	60	31.0491	7390	AtH2AZ_Arg-C_on.raw	0/0	0.82474			0.00552	0.1574
Medium	Sequest HT (A2)	Unambiguous	[K].GLImGKPSGSDKDKDK.[K]	M4(Oxidation)	1	1	Q9C944	Q9C944	2	3	1	1		HCD (High Energy Collision Dissociation)	MS2	4.8506	60	31.3143	7472	AtH2AZ_Arg-C_on.raw	0/0	0.285007	257095	31.3151	0.01518	0.3101
Medium	Sequest HT (A2)	Unambiguous	[K].GLImGKPSGSDKDKDK.[K]	M4(Oxidation)	1	1	Q9C944	Q9C944	2	4	1	1		HCD (High Energy Collision Dissociation)	MS2	16.0234	60	31.2256	7447	AtH2AZ_Arg-C_on.raw	0/0	0.443396			0.01615	0.3224
[K].GLIMGKPSGSDKDKDK.[K]			0.000113925	0	1	1	11	Q9C944	Q9C944 [8-23]	2	1675.87	3.59397
Confidence	Identifying Node	PSM Ambiguity	Annotated Sequence	Modifications	# Protein Groups	# Proteins	Master Protein Accessions	Protein Accessions	# Missed Cleavages	Charge	DeltaScore	Search Engine Rank		Activation Type	MS Order	Isolation Interference [%]	Ion Inject Time [ms]	RT [min]	First Scan	Spectrum File	Ions Matched	XCorr	Area	Apex RT [min]	Percolator q-Value	Percolator PEP
High	Sequest HT (A2)	Unambiguous	[K].GLIMGKPSGSDKDKDK.[K]		1	1	Q9C944	Q9C944	2	3	1	1		HCD (High Energy Collision Dissociation)	MS2	12.7492	60	30.1286	7045	AtH2AZ_Arg-C_on.raw	0/0	2.82429	3.51419e+07	30.2823	0	2.094e-06
High	Sequest HT (A2)	Unambiguous	[K].GLIMGKPSGSDKDKDK.[K]		1	1	Q9C944	Q9C944	2	4	1	1		HCD (High Energy Collision Dissociation)	MS2	13.4145	60	30.2308	7082	AtH2AZ_Arg-C_on.raw	0/0	3.59397	5.23862e+07	30.3016	0	7.884e-09
High	Sequest HT (A2)	Unambiguous	[K].GLIMGKPSGSDKDKDK.[K]		1	1	Q9C944	Q9C944	2	2	1	1		HCD (High Energy Collision Dissociation)	MS2	0	60	30.2501	7091	AtH2AZ_Arg-C_on.raw	0/0	0.910679			0	0.01127
High	Sequest HT (A2)	Unambiguous	[K].GLIMGKPSGSDKDKDK.[K]		1	1	Q9C944	Q9C944	2	3	1	1		HCD (High Energy Collision Dissociation)	MS2	6.21492	60	30.2995	7110	AtH2AZ_Arg-C_on.raw	0/0	3.2991	3.51419e+07	30.2823	0	9.941e-09
High	Sequest HT (A2)	Unambiguous	[K].GLIMGKPSGSDKDKDK.[K]		1	1	Q9C944	Q9C944	2	4	1	1		HCD (High Energy Collision Dissociation)	MS2	12.2879	60	30.4056	7150	AtH2AZ_Arg-C_on.raw	0/0	3.40837	5.23862e+07	30.3016	0	1.985e-06
High	Sequest HT (A2)	Unambiguous	[K].GLIMGKPSGSDKDKDK.[K]		1	1	Q9C944	Q9C944	2	3	1	1		HCD (High Energy Collision Dissociation)	MS2	3.95016	60	30.475	7178	AtH2AZ_Arg-C_on.raw	0/0	3.06976	3.51419e+07	30.2823	0	4.002e-07
High	Sequest HT (A2)	Unambiguous	[K].GLIMGKPSGSDKDKDK.[K]		1	1	Q9C944	Q9C944	2	4	1	1		HCD (High Energy Collision Dissociation)	MS2	28.5487	60	30.5747	7220	AtH2AZ_Arg-C_on.raw	0/0	2.22891			0	0.0001323
High	Sequest HT (A2)	Unambiguous	[K].GLIMGKPSGSDKDKDK.[K]		1	1	Q9C944	Q9C944	2	3	1	1		HCD (High Energy Collision Dissociation)	MS2	9.12081	60	30.6487	7250	AtH2AZ_Arg-C_on.raw	0/0	1.36012			0	0.002026
High	Sequest HT (A2)	Unambiguous	[K].GLIMGKPSGSDKDKDK.[K]		1	1	Q9C944	Q9C944	2	3	1	1		HCD (High Energy Collision Dissociation)	MS2	56.0799	60	30.8234	7314	AtH2AZ_Arg-C_on.raw	0/0	0.974637			0	0.009093
Medium	Sequest HT (A2)	Unambiguous	[K].GLIMGKPSGSDKDKDK.[K]		1	1	Q9C944	Q9C944	2	2	1	1		HCD (High Energy Collision Dissociation)	MS2	0	60	30.429	7159	AtH2AZ_Arg-C_on.raw	0/0	0.239229	1.5894e+06	30.324	0.04539	0.4537
Medium	Sequest HT (A2)	Unambiguous	[K].GLIMGKPSGSDKDKDK.[K]		1	1	Q9C944	Q9C944	2	4	1	1		HCD (High Energy Collision Dissociation)	MS2	32.3965	60	30.0592	7017	AtH2AZ_Arg-C_on.raw	0/0	0.399595			0.04539	0.4545
[R].VGATAAVYTAAILEYLTAEVLELAGNASKDLK.[V]			0.000726337	0	1	1	1	Q9C944	Q9C944 [56-87]	1	3265.76	2.61098	H2A.Z-specific
Confidence	Identifying Node	PSM Ambiguity	Annotated Sequence	Modifications	# Protein Groups	# Proteins	Master Protein Accessions	Protein Accessions	# Missed Cleavages	Charge	DeltaScore	Search Engine Rank		Activation Type	MS Order	Isolation Interference [%]	Ion Inject Time [ms]	RT [min]	First Scan	Spectrum File	Ions Matched	XCorr	Area	Apex RT [min]	Percolator q-Value	Percolator PEP
High	Sequest HT (A2)	Unambiguous	[R].VGATAAVYTAAILEYLTAEVLELAGNASKDLK.[V]		1	1	Q9C944	Q9C944	1	4	1	1		HCD (High Energy Collision Dissociation)	MS2	0	60	126.489	38658	AtH2AZ_Arg-C_on.raw	0/0	2.61098	1.99483e+06	126.487	0	2.629e-07
Annotated Sequence	Modifications	Modifications in Master Proteins	Qvality PEP	Qvality q-value	# Protein Groups	# Proteins	# PSMs	Master Protein Accessions	Positions in Master Proteins	# Missed Cleavages	Theo. MH+ [Da]	XCorr Sequest HT
[K].SARPPGRPFGSGPPGDRPR.[G]			0.554524	0.0425658	1	1	1	582044860	582044860 [94-112]	0	1961.02	0.288674
Confidence	Identifying Node	PSM Ambiguity	Annotated Sequence	Modifications	# Protein Groups	# Proteins	Master Protein Accessions	Protein Accessions	# Missed Cleavages	Charge	DeltaScore	Search Engine Rank	Deltam/z [Da]	Activation Type	MS Order	Isolation Interference [%]	Ion Inject Time [ms]	RT [min]	First Scan	Spectrum File	Ions Matched	XCorr	Area	Apex RT [min]	Percolator q-Value	Percolator PEP
High	Sequest HT (A2)	Unambiguous	[K].SARPPGRPFGSGPPGDRPR.[G]		1	1	582044860	582044860	0	3	1	1	-0.000846373	HCD (High Energy Collision Dissociation)	MS2		60	58.5677	18933	AtH2AZ_Arg-C_on.raw	0/0	0.288674			0.004453	0.1273
Supplementary Table 2. The result of LC-MS/MS of H2A.Z. The detected 14 peptides cover ~75% of entire protein. *7 peptides that contain 5 H2A.Z specific sequences were determined.
